# Supplementary material for: Polyethylene-poly(methyl acrylate) Block Copolymers from PACE-SARA ATRP: Utilizing Polyolefin Active Ester Exchange-Based Macroinitiators in Atom Transfer Radical Polymerization
Source: Macromolecules. 2025 Jan 30;58(3):1337–48. doi: 10.1021/acs.macromol.4c02684 (PMC11823591; doi:10.1021/acs.macromol.4c02684)
Supplement: Supplementary file 2 — ma4c02684_si_002.cif [file ma4c02684_si_002.cif]

 
data_2A-HFIPA_XW626
 
_audit_creation_method            'SHELXL-2019/3'
_shelx_SHELXL_version_number      '2019/3'
_chemical_name_systematic         ?
_chemical_name_common             ?
_chemical_melting_point           ?
_chemical_formula_moiety          ?
_chemical_formula_sum
 'C67 H59 B F30 N2 O2 Pd' 
_chemical_formula_weight          1611.37


_publ_section_experimental 
; 
 The measurements were made with a Bruker DUO platform 
 diffractometer equipped with a 4K CCD APEX II detector using MoK\a 
 radiation at 123 K. The reflections were collected using a 
 narrow-frame algorithm with scan widths of 0.5 degrees in omega 
 and an exposure time of 10-40 s/frame at 6cm detector distance. The
 data were integrated using the Bruker Apex4 program, 
 with the intensities corrected for Lorentz factor, polarization, 
 air absorption, and absorption due to variation in the path 
 length through the detector faceplate.  The data were scaled,
 and an absorption correction was applied using SADABS.  Redundant 
 reflections were averaged. The structure was solved by using SHELXT 
 and refined with the program SHELXL 2019. All non-hydrogen atoms were 
 refined anisotropically. The hydrogen atoms were refined isotropically 
 with riding displacement parameters. 
; 


loop_
 _atom_type_symbol
 _atom_type_description
 _atom_type_scat_dispersion_real
 _atom_type_scat_dispersion_imag
 _atom_type_scat_source
 'C'  'C'   0.0033   0.0016
 'International Tables Vol C Tables 4.2.6.8 and 6.1.1.4'
 'H'  'H'   0.0000   0.0000
 'International Tables Vol C Tables 4.2.6.8 and 6.1.1.4'
 'B'  'B'   0.0013   0.0007
 'International Tables Vol C Tables 4.2.6.8 and 6.1.1.4'
 'F'  'F'   0.0171   0.0103
 'International Tables Vol C Tables 4.2.6.8 and 6.1.1.4'
 'N'  'N'   0.0061   0.0033
 'International Tables Vol C Tables 4.2.6.8 and 6.1.1.4'
 'O'  'O'   0.0106   0.0060
 'International Tables Vol C Tables 4.2.6.8 and 6.1.1.4'
 'Pd'  'Pd'  -0.9988   1.0072
 'International Tables Vol C Tables 4.2.6.8 and 6.1.1.4'
 
_space_group_crystal_system       orthorhombic
_space_group_IT_number            18
_space_group_name_H-M_alt         'P 21 21 2'
_space_group_name_Hall            'P 2 2ab'
 
_shelx_space_group_comment
;
The symmetry employed for this shelxl refinement is uniquely defined
by the following loop, which should always be used as a source of
symmetry information in preference to the above space-group names.
They are only intended as comments.
;
 
loop_
 _space_group_symop_operation_xyz
 'x, y, z'
 '-x, -y, z'
 '-x+1/2, y+1/2, -z'
 'x+1/2, -y+1/2, -z'
 
_cell_length_a                    16.2624(6)
_cell_length_b                    35.9505(14)
_cell_length_c                    11.9895(5)
_cell_angle_alpha                 90
_cell_angle_beta                  90
_cell_angle_gamma                 90
_cell_volume                      7009.6(5)
_cell_formula_units_Z             4
_cell_measurement_temperature     123(2)
_cell_measurement_reflns_used      9107
_cell_measurement_theta_min        2.40
_cell_measurement_theta_max       30.52
 
_exptl_crystal_description       'block'
_exptl_crystal_colour            'orange'
_exptl_crystal_density_meas       ?
_exptl_crystal_density_method     ?
_exptl_crystal_density_diffrn     1.527          
_exptl_crystal_F_000              3248
_exptl_transmission_factor_min    ?
_exptl_transmission_factor_max    ?
_exptl_crystal_size_max           0.48
_exptl_crystal_size_mid           0.35
_exptl_crystal_size_min           0.22
_exptl_absorpt_coefficient_mu     0.389
_shelx_estimated_absorpt_T_min    0.835
_shelx_estimated_absorpt_T_max    0.919
_exptl_absorpt_correction_type    empirical
_exptl_absorpt_correction_T_min   0.8565  
_exptl_absorpt_correction_T_max   0.9011
_exptl_absorpt_process_details    'SADABS'
_exptl_absorpt_special_details    ?
_diffrn_ambient_temperature       123(2)
_diffrn_radiation_wavelength      0.71073
_diffrn_radiation_type            MoK\a
_diffrn_source                    ?
_diffrn_measurement_device_type  'Bruker APEX-II CCD'
_diffrn_measurement_method       'narrow frame omega scans'
_diffrn_detector_area_resol_mean  ?
_diffrn_reflns_number             140414
_diffrn_reflns_av_unetI/netI      0.0135
_diffrn_reflns_av_R_equivalents   0.0197
_diffrn_reflns_limit_h_min        -23
_diffrn_reflns_limit_h_max        23
_diffrn_reflns_limit_k_min        -50
_diffrn_reflns_limit_k_max        51
_diffrn_reflns_limit_l_min        -15
_diffrn_reflns_limit_l_max        17
_diffrn_reflns_theta_min          1.689
_diffrn_reflns_theta_max          30.544
_diffrn_reflns_theta_full         25.242
_diffrn_measured_fraction_theta_max   0.996
_diffrn_measured_fraction_theta_full  0.999
_diffrn_reflns_Laue_measured_fraction_max    0.996
_diffrn_reflns_Laue_measured_fraction_full   0.999
_diffrn_reflns_point_group_measured_fraction_max   0.994
_diffrn_reflns_point_group_measured_fraction_full  0.999
_reflns_number_total              21345
_reflns_number_gt                 20434
_reflns_threshold_expression      'I > 2\s(I)'
_reflns_Friedel_coverage          0.833
_reflns_Friedel_fraction_max      0.992
_reflns_Friedel_fraction_full     1.000
 
_reflns_special_details
;
 Reflections were merged by SHELXL according to the crystal
 class for the calculation of statistics and refinement.
 
 _reflns_Friedel_fraction is defined as the number of unique
 Friedel pairs measured divided by the number that would be
 possible theoretically, ignoring centric projections and
 systematic absences.
;
 
_computing_data_collection       'Bruker APEX4'
_computing_cell_refinement       'Bruker SAINT'
_computing_data_reduction        'Bruker SAINT'
_computing_structure_solution    'SHELXT 2018/2 (Sheldrick, 2018)'
_computing_structure_refinement  'SHELXL-2019/2 (Sheldrick, 2019)'
_computing_molecular_graphics     ?
_computing_publication_material   ?
_refine_special_details           ?
_refine_ls_structure_factor_coef  Fsqd
_refine_ls_matrix_type            full
_refine_ls_weighting_scheme       calc
_refine_ls_weighting_details
'w=1/[\s^2^(Fo^2^)+(0.0370P)^2^+1.6419P] where P=(Fo^2^+2Fc^2^)/3'
_atom_sites_solution_primary      ?
_atom_sites_solution_secondary    ?
_atom_sites_solution_hydrogens    geom
_refine_ls_hydrogen_treatment     constr
_refine_ls_extinction_method      none
_refine_ls_extinction_coef        .
_refine_ls_abs_structure_details
;
 Flack x determined using 9067 quotients [(I+)-(I-)]/[(I+)+(I-)]
 (Parsons, Flack and Wagner, Acta Cryst. B69 (2013) 249-259).
;
_refine_ls_abs_structure_Flack    -0.0263(18)
_chemical_absolute_configuration  ?
_refine_ls_number_reflns          21345
_refine_ls_number_parameters      1038
_refine_ls_number_restraints      726
_refine_ls_R_factor_all           0.0263
_refine_ls_R_factor_gt            0.0246
_refine_ls_wR_factor_ref          0.0652
_refine_ls_wR_factor_gt           0.0644
_refine_ls_goodness_of_fit_ref    1.029
_refine_ls_restrained_S_all       1.101
_refine_ls_shift/su_max           0.003
_refine_ls_shift/su_mean          0.000
 
loop_
 _atom_site_label
 _atom_site_type_symbol
 _atom_site_fract_x
 _atom_site_fract_y
 _atom_site_fract_z
 _atom_site_U_iso_or_equiv
 _atom_site_adp_type
 _atom_site_occupancy
 _atom_site_site_symmetry_order  
 _atom_site_calc_flag
 _atom_site_refinement_flags_posn
 _atom_site_refinement_flags_adp
 _atom_site_refinement_flags_occupancy
 _atom_site_disorder_assembly
 _atom_site_disorder_group
Pd1 Pd 0.81331(2) 0.36142(2) 0.54930(2) 0.02183(3) Uani 1 1 d . . . . .
F1 F 0.55475(12) 0.21485(5) 0.5504(2) 0.0780(7) Uani 1 1 d . . . . .
F2 F 0.76611(11) 0.25043(6) 0.70501(18) 0.0635(5) Uani 1 1 d . . . . .
F3 F 0.51261(11) 0.27108(6) 0.5352(2) 0.0752(6) Uani 1 1 d . . . . .
F4 F 0.51183(13) 0.24465(6) 0.6947(2) 0.0815(7) Uani 1 1 d . . . . .
F5 F 0.65934(15) 0.24745(6) 0.80998(18) 0.0732(6) Uani 1 1 d . . . . .
F6 F 0.68368(14) 0.20442(4) 0.68982(18) 0.0659(5) Uani 1 1 d . . . . .
F9 F 0.50970(10) 0.45661(5) -0.25084(11) 0.0465(4) Uani 1 1 d . . . . .
F15 F 0.22757(9) 0.31969(4) 0.55511(16) 0.0500(4) Uani 1 1 d . . . . .
F16 F 0.31436(13) 0.49386(4) 0.41663(12) 0.0506(4) Uani 1 1 d . . . . .
F18 F -0.03299(11) 0.35421(7) 0.0531(3) 0.0980(9) Uani 1 1 d . . . . .
F19 F 0.39113(10) 0.47735(4) -0.20088(12) 0.0432(3) Uani 1 1 d . . . . .
F20 F 0.40469(10) 0.42043(4) -0.25048(11) 0.0415(3) Uani 1 1 d . . . . .
F23 F 0.32011(15) 0.34013(5) 0.66332(13) 0.0651(5) Uani 1 1 d . . . . .
F24 F 0.35142(13) 0.30301(5) 0.53219(19) 0.0749(7) Uani 1 1 d . . . . .
F25 F 0.27023(12) 0.47315(5) 0.57239(16) 0.0613(5) Uani 1 1 d . . . . .
F26 F 0.39870(9) 0.47701(4) 0.54436(15) 0.0458(3) Uani 1 1 d . . . . .
F29 F 0.02121(14) 0.33514(7) 0.20247(19) 0.0794(7) Uani 1 1 d . . . . .
F30 F 0.06007(13) 0.31225(6) 0.0510(3) 0.0908(8) Uani 1 1 d . . . . .
O1 O 0.73817(8) 0.31542(3) 0.55571(14) 0.0286(3) Uani 1 1 d . . . . .
O2 O 0.68095(10) 0.26105(4) 0.51726(14) 0.0352(3) Uani 1 1 d . . . . .
N1 N 0.88058(9) 0.40833(4) 0.56644(14) 0.0242(3) Uani 1 1 d . . . . .
N2 N 0.74553(9) 0.39106(4) 0.67253(13) 0.0208(3) Uani 1 1 d . . . . .
C1 C 0.95723(11) 0.41345(5) 0.50792(17) 0.0265(4) Uani 1 1 d . . . . .
C2 C 0.95402(13) 0.42654(6) 0.3978(2) 0.0328(4) Uani 1 1 d . . . . .
C3 C 1.02821(14) 0.42818(8) 0.3392(2) 0.0400(5) Uani 1 1 d . . . . .
H3 H 1.028397 0.437394 0.264945 0.048 Uiso 1 1 calc R U . . .
C4 C 1.10095(14) 0.41675(8) 0.3866(2) 0.0427(6) Uani 1 1 d . . . . .
H4 H 1.150495 0.417544 0.344716 0.051 Uiso 1 1 calc R U . . .
C5 C 1.10173(14) 0.40409(8) 0.4956(2) 0.0423(5) Uani 1 1 d . . . . .
H5 H 1.152384 0.396399 0.527611 0.051 Uiso 1 1 calc R U . . .
C6 C 1.03056(12) 0.40229(6) 0.5595(2) 0.0334(4) Uani 1 1 d . . . . .
C7 C 0.77380(11) 0.42368(5) 0.69440(16) 0.0229(3) Uani 1 1 d . . . . .
C8 C 0.85362(11) 0.43278(5) 0.63695(17) 0.0244(3) Uani 1 1 d . . . . .
C9 C 0.89668(13) 0.46847(6) 0.6637(2) 0.0338(4) Uani 1 1 d . . . . .
H9A H 0.947035 0.470355 0.619186 0.051 Uiso 1 1 calc R U . . .
H9B H 0.910758 0.468963 0.743193 0.051 Uiso 1 1 calc R U . . .
H9C H 0.860445 0.489467 0.646347 0.051 Uiso 1 1 calc R U . . .
C10 C 0.87443(14) 0.43892(9) 0.3427(2) 0.0443(6) Uani 1 1 d . . . . .
H10 H 0.827677 0.429902 0.389686 0.053 Uiso 1 1 calc R U . . .
C11 C 0.8637(2) 0.42295(10) 0.2257(3) 0.0562(7) Uani 1 1 d . . . . .
H11A H 0.809275 0.429737 0.196990 0.084 Uiso 1 1 calc R U . . .
H11B H 0.868532 0.395798 0.228601 0.084 Uiso 1 1 calc R U . . .
H11C H 0.906235 0.433061 0.176481 0.084 Uiso 1 1 calc R U . . .
C12 C 1.03324(15) 0.38760(8) 0.6785(2) 0.0418(5) Uani 1 1 d . . . . .
H12 H 0.986441 0.399072 0.720262 0.050 Uiso 1 1 calc R U . . .
C13 C 1.1131(2) 0.39838(11) 0.7386(3) 0.0614(8) Uani 1 1 d . . . . .
H13A H 1.159442 0.385030 0.704948 0.092 Uiso 1 1 calc R U . . .
H13B H 1.108900 0.391763 0.817683 0.092 Uiso 1 1 calc R U . . .
H13C H 1.122054 0.425241 0.731537 0.092 Uiso 1 1 calc R U . . .
C14 C 0.87704(14) 0.33728(6) 0.4237(2) 0.0355(5) Uani 1 1 d . . . . .
H14A H 0.910170 0.356316 0.384420 0.043 Uiso 1 1 calc R U . . .
H14B H 0.915072 0.318397 0.454496 0.043 Uiso 1 1 calc R U . . .
C15 C 0.81840(17) 0.31895(6) 0.34202(19) 0.0390(5) Uani 1 1 d . . . . .
H15A H 0.848923 0.312881 0.272930 0.047 Uiso 1 1 calc R U . . .
H15B H 0.774804 0.336995 0.322192 0.047 Uiso 1 1 calc R U . . .
C16 C 0.77807(15) 0.28367(6) 0.3856(2) 0.0372(5) Uani 1 1 d . . . . .
H16A H 0.739516 0.274165 0.328453 0.045 Uiso 1 1 calc R U . . .
H16B H 0.821042 0.264545 0.397155 0.045 Uiso 1 1 calc R U . . .
C17 C 0.73235(12) 0.28906(5) 0.49226(18) 0.0281(4) Uani 1 1 d . . . . .
C18 C 0.66982(10) 0.37670(5) 0.71614(15) 0.0218(3) Uani 1 1 d . . . . .
C19 C 0.66723(12) 0.36273(6) 0.82572(16) 0.0284(3) Uani 1 1 d . . . . .
C20 C 0.59347(15) 0.34642(7) 0.8603(2) 0.0373(5) Uani 1 1 d . . . . .
H20 H 0.589002 0.337028 0.934141 0.045 Uiso 1 1 calc R U . . .
C21 C 0.52682(14) 0.34371(7) 0.7889(2) 0.0388(5) Uani 1 1 d . . . . .
H21 H 0.477176 0.332676 0.814402 0.047 Uiso 1 1 calc R U . . .
C22 C 0.53190(12) 0.35686(6) 0.6813(2) 0.0324(4) Uani 1 1 d . . . . .
H22 H 0.485742 0.354585 0.633232 0.039 Uiso 1 1 calc R U . . .
C23 C 0.60379(11) 0.37350(5) 0.64165(16) 0.0232(3) Uani 1 1 d . . . . .
C24 C 0.73375(13) 0.45171(6) 0.76854(18) 0.0305(4) Uani 1 1 d . . . . .
H24A H 0.726952 0.475155 0.727857 0.046 Uiso 1 1 calc R U . . .
H24B H 0.768255 0.455898 0.834363 0.046 Uiso 1 1 calc R U . . .
H24C H 0.679765 0.442480 0.792044 0.046 Uiso 1 1 calc R U . . .
C25 C 0.8706(2) 0.48158(10) 0.3394(3) 0.0638(9) Uani 1 1 d . . . . .
H25A H 0.917939 0.491169 0.297720 0.096 Uiso 1 1 calc R U . . .
H25B H 0.871903 0.491358 0.415690 0.096 Uiso 1 1 calc R U . . .
H25C H 0.819676 0.489427 0.302710 0.096 Uiso 1 1 calc R U . . .
C26 C 1.0223(2) 0.34583(10) 0.6823(3) 0.0562(7) Uani 1 1 d . . . . .
H26A H 0.970101 0.339116 0.646729 0.084 Uiso 1 1 calc R U . . .
H26B H 1.021954 0.337478 0.760067 0.084 Uiso 1 1 calc R U . . .
H26C H 1.067763 0.333841 0.642437 0.084 Uiso 1 1 calc R U . . .
C27 C 0.63883(14) 0.26305(6) 0.6217(2) 0.0375(5) Uani 1 1 d . . . . .
H27 H 0.634866 0.289600 0.645981 0.045 Uiso 1 1 calc R U . . .
C28 C 0.55363(17) 0.24794(8) 0.6004(3) 0.0566(8) Uani 1 1 d . . . . .
C29 C 0.74343(15) 0.36286(8) 0.89966(18) 0.0384(4) Uani 1 1 d . . . . .
H29 H 0.772814 0.386954 0.887430 0.046 Uiso 1 1 calc R U . . .
C30 C 0.80157(18) 0.33137(9) 0.8655(2) 0.0522(7) Uani 1 1 d . . . . .
H30A H 0.818276 0.334792 0.787621 0.078 Uiso 1 1 calc R U . . .
H30B H 0.773306 0.307441 0.873469 0.078 Uiso 1 1 calc R U . . .
H30C H 0.850343 0.331714 0.913476 0.078 Uiso 1 1 calc R U . . .
C31 C 0.60991(11) 0.38818(5) 0.52288(16) 0.0252(3) Uani 1 1 d . . . . .
H31 H 0.669163 0.387071 0.500823 0.030 Uiso 1 1 calc R U . . .
C32 C 0.5835(2) 0.42883(7) 0.5167(2) 0.0454(6) Uani 1 1 d . . . . .
H32A H 0.594152 0.438461 0.441661 0.068 Uiso 1 1 calc R U . . .
H32B H 0.614766 0.443378 0.571342 0.068 Uiso 1 1 calc R U . . .
H32C H 0.524656 0.430764 0.533302 0.068 Uiso 1 1 calc R U . . .
C33 C 0.6872(2) 0.24093(7) 0.7081(3) 0.0493(6) Uani 1 1 d . . . . .
C34 C 0.7239(2) 0.35974(11) 1.0240(2) 0.0597(7) Uani 1 1 d . . . . .
H34A H 0.683481 0.378760 1.044582 0.090 Uiso 1 1 calc R U . . .
H34B H 0.774329 0.363430 1.067366 0.090 Uiso 1 1 calc R U . . .
H34C H 0.701348 0.335013 1.039853 0.090 Uiso 1 1 calc R U . . .
C35 C 0.56191(16) 0.36532(7) 0.4383(2) 0.0432(5) Uani 1 1 d . . . . .
H35A H 0.577349 0.372975 0.362721 0.065 Uiso 1 1 calc R U . . .
H35B H 0.502866 0.369366 0.449280 0.065 Uiso 1 1 calc R U . . .
H35C H 0.574580 0.338885 0.448472 0.065 Uiso 1 1 calc R U . . .
C36 C 0.37092(12) 0.33862(5) 0.12021(16) 0.0243(3) Uani 1 1 d . . . . .
C37 C 0.43961(13) 0.32271(6) 0.17149(18) 0.0297(4) Uani 1 1 d . . . . .
H37 H 0.465321 0.335706 0.231008 0.036 Uiso 1 1 calc R U . . .
C38 C 0.47176(15) 0.28856(6) 0.1387(2) 0.0371(5) Uani 1 1 d D U . . .
C39 C 0.43638(16) 0.26846(6) 0.0523(2) 0.0398(5) Uani 1 1 d . . . . .
H39 H 0.457746 0.244978 0.030382 0.048 Uiso 1 1 calc R U . . .
C40 C 0.36866(15) 0.28388(6) -0.00085(18) 0.0349(5) Uani 1 1 d D U . . .
C41 C 0.33688(13) 0.31833(6) 0.03177(17) 0.0292(4) Uani 1 1 d . . . . .
H41 H 0.290945 0.328258 -0.007100 0.035 Uiso 1 1 calc R U . . .
C42 C 0.40886(11) 0.40791(5) 0.09497(15) 0.0217(3) Uani 1 1 d . . . . .
C43 C 0.40182(11) 0.41580(5) -0.01931(15) 0.0236(3) Uani 1 1 d . . . . .
H43 H 0.356568 0.405844 -0.059555 0.028 Uiso 1 1 calc R U . . .
C44 C 0.45849(11) 0.43756(5) -0.07530(15) 0.0237(3) Uani 1 1 d . . . . .
C45 C 0.52717(12) 0.45194(6) -0.02174(16) 0.0264(4) Uani 1 1 d . . . . .
H45 H 0.565888 0.466972 -0.060312 0.032 Uiso 1 1 calc R U . . .
C46 C 0.53704(12) 0.44346(6) 0.09048(17) 0.0268(4) Uani 1 1 d D U . . .
C47 C 0.47880(11) 0.42223(5) 0.14792(16) 0.0245(3) Uani 1 1 d . . . . .
H47 H 0.486892 0.417367 0.225033 0.029 Uiso 1 1 calc R U . . .
C48 C 0.5455(2) 0.27312(9) 0.1969(3) 0.0608(8) Uani 1 1 d D U . . .
F1A F 0.5741(3) 0.24211(11) 0.1583(4) 0.0930(15) Uani 0.727(5) 1 d D U P A 1
F2A F 0.5289(4) 0.2656(2) 0.3046(3) 0.136(3) Uani 0.727(5) 1 d D U P A 1
F3A F 0.6054(3) 0.29811(12) 0.2125(5) 0.1051(19) Uani 0.727(5) 1 d D U P A 1
F4A F 0.5777(8) 0.2924(4) 0.2663(15) 0.1051(19) Uani 0.273(5) 1 d D U P A 2
F5A F 0.6041(6) 0.2646(3) 0.1151(9) 0.0930(15) Uani 0.273(5) 1 d D U P A 2
F6A F 0.5328(9) 0.2431(3) 0.2442(16) 0.120(5) Uani 0.273(5) 1 d D U P A 2
C49 C 0.32982(18) 0.26333(7) -0.0956(2) 0.0479(6) Uani 1 1 d D U . . .
F1C F 0.2574(3) 0.28262(16) -0.1429(5) 0.067(2) Uani 0.437(8) 1 d D U P B 1
F2C F 0.3055(6) 0.23166(15) -0.0845(4) 0.085(3) Uani 0.437(8) 1 d D U P B 1
F3C F 0.3726(5) 0.2658(3) -0.1921(6) 0.086(3) Uani 0.437(8) 1 d D U P B 1
F4C F 0.3671(4) 0.22761(11) -0.1033(4) 0.0763(16) Uani 0.563(8) 1 d D U P B 2
F5C F 0.3402(6) 0.27768(16) -0.1852(4) 0.102(3) Uani 0.563(8) 1 d D U P B 2
F6C F 0.2552(3) 0.25408(18) -0.0688(4) 0.090(2) Uani 0.563(8) 1 d D U P B 2
C50 C 0.33811(10) 0.38676(5) 0.29029(15) 0.0209(3) Uani 1 1 d . . . . .
C51 C 0.32772(10) 0.35763(5) 0.36600(15) 0.0227(3) Uani 1 1 d . . . . .
H51 H 0.327066 0.332768 0.339143 0.027 Uiso 1 1 calc R U . . .
C52 C 0.31826(10) 0.36406(5) 0.48013(14) 0.0232(3) Uani 1 1 d . . . . .
C53 C 0.31864(11) 0.39986(5) 0.52326(14) 0.0233(3) Uani 1 1 d . . . . .
H53 H 0.312672 0.404162 0.601018 0.028 Uiso 1 1 calc R U . . .
C54 C 0.32802(10) 0.42921(5) 0.44903(16) 0.0230(3) Uani 1 1 d . . . . .
C55 C 0.33771(11) 0.42299(5) 0.33511(15) 0.0224(3) Uani 1 1 d . . . . .
H55 H 0.344201 0.443649 0.286508 0.027 Uiso 1 1 calc R U . . .
C56 C 0.24763(11) 0.39074(5) 0.11265(15) 0.0230(3) Uani 1 1 d . . . . .
C57 C 0.22535(12) 0.42621(6) 0.07435(17) 0.0277(4) Uani 1 1 d . . . . .
H57 H 0.266169 0.445068 0.070278 0.033 Uiso 1 1 calc R U . . .
C58 C 0.14535(12) 0.43460(6) 0.0422(2) 0.0329(4) Uani 1 1 d D U . . .
C59 C 0.08318(12) 0.40816(6) 0.0482(2) 0.0329(4) Uani 1 1 d . . . . .
H59 H 0.028703 0.413892 0.025339 0.039 Uiso 1 1 calc R U . . .
C60 C 0.10300(12) 0.37337(6) 0.08837(18) 0.0307(4) Uani 1 1 d . . . . .
C61 C 0.18346(12) 0.36481(5) 0.12006(15) 0.0269(3) Uani 1 1 d . . . . .
H61 H 0.195104 0.340597 0.147576 0.032 Uiso 1 1 calc R U . . .
C62 C 0.44193(13) 0.44771(6) -0.19417(16) 0.0288(4) Uani 1 1 d . . . . .
C63 C 0.61011(15) 0.45892(8) 0.1514(2) 0.0423(5) Uani 1 1 d D U . . .
F1B F 0.6374(9) 0.4379(4) 0.2341(14) 0.042(3) Uani 0.44(3) 1 d D U P C 1
F2B F 0.6042(7) 0.4925(2) 0.1806(19) 0.074(4) Uani 0.44(3) 1 d D U P C 1
F3B F 0.6776(4) 0.4581(4) 0.0766(6) 0.055(2) Uani 0.44(3) 1 d D U P C 1
F4B F 0.6629(9) 0.4765(6) 0.0940(9) 0.099(5) Uani 0.56(3) 1 d D U P C 2
F5B F 0.6449(8) 0.4341(4) 0.2165(12) 0.048(2) Uani 0.56(3) 1 d D U P C 2
F6B F 0.5818(7) 0.4853(2) 0.2323(10) 0.071(2) Uani 0.56(3) 1 d D U P C 2
C64 C 0.30458(12) 0.33181(5) 0.55704(18) 0.0303(4) Uani 1 1 d . . . . .
C65 C 0.32844(13) 0.46828(6) 0.49400(17) 0.0292(4) Uani 1 1 d . . . . .
C66 C 0.12572(18) 0.47257(9) -0.0015(3) 0.0561(8) Uani 1 1 d D U . . .
F1D F 0.1847(3) 0.49906(12) 0.0219(7) 0.081(2) Uani 0.443(7) 1 d D U P D 1
F2D F 0.0620(3) 0.48933(13) 0.0753(4) 0.0552(13) Uani 0.443(7) 1 d D U P D 1
F3D F 0.0947(6) 0.4771(2) -0.0912(5) 0.077(3) Uani 0.443(7) 1 d D U P D 1
F4D F 0.0587(3) 0.47062(16) -0.0739(5) 0.0548(12) Uani 0.557(7) 1 d D U P D 2
F5D F 0.1854(2) 0.48087(12) -0.0858(5) 0.0818(19) Uani 0.557(7) 1 d D U P D 2
F6D F 0.1210(5) 0.49722(10) 0.0616(4) 0.091(3) Uani 0.557(7) 1 d D U P D 2
C67 C 0.03803(15) 0.34382(8) 0.0975(3) 0.0440(6) Uani 1 1 d . . . . .
B1 B 0.34133(12) 0.38081(5) 0.15446(17) 0.0214(3) Uani 1 1 d . . . . .
 
loop_
 _atom_site_aniso_label
 _atom_site_aniso_U_11
 _atom_site_aniso_U_22
 _atom_site_aniso_U_33
 _atom_site_aniso_U_23
 _atom_site_aniso_U_13
 _atom_site_aniso_U_12
Pd1 0.01893(5) 0.01873(5) 0.02784(6) -0.00604(5) 0.00341(5) -0.00017(4)
F1 0.0528(10) 0.0474(9) 0.1339(19) -0.0297(12) 0.0155(13) -0.0246(8)
F2 0.0464(9) 0.0677(12) 0.0764(13) 0.0213(10) -0.0034(9) 0.0044(8)
F3 0.0368(8) 0.0748(13) 0.1142(18) -0.0041(13) -0.0102(11) 0.0010(8)
F4 0.0515(11) 0.0711(13) 0.122(2) -0.0054(13) 0.0418(12) -0.0168(9)
F5 0.0912(15) 0.0702(13) 0.0580(11) 0.0088(10) 0.0226(11) 0.0093(11)
F6 0.0794(12) 0.0298(7) 0.0884(13) 0.0171(8) 0.0242(12) 0.0110(8)
F9 0.0413(7) 0.0747(11) 0.0237(6) 0.0006(6) 0.0077(5) -0.0070(7)
F15 0.0364(7) 0.0481(8) 0.0656(10) 0.0195(8) -0.0035(7) -0.0203(6)
F16 0.0877(12) 0.0245(6) 0.0394(7) -0.0063(5) -0.0208(8) 0.0140(7)
F18 0.0394(9) 0.0863(15) 0.168(3) 0.0368(17) -0.0458(13) -0.0258(9)
F19 0.0565(9) 0.0436(8) 0.0296(7) 0.0041(6) -0.0057(6) 0.0180(7)
F20 0.0556(9) 0.0445(8) 0.0244(6) -0.0060(5) -0.0107(6) -0.0041(7)
F23 0.1013(15) 0.0619(10) 0.0320(7) 0.0188(7) -0.0179(9) -0.0393(11)
F24 0.0846(13) 0.0519(10) 0.0883(14) 0.0432(10) 0.0459(12) 0.0392(9)
F25 0.0673(11) 0.0479(9) 0.0687(12) -0.0296(8) 0.0306(9) -0.0018(8)
F26 0.0494(8) 0.0299(6) 0.0580(9) -0.0134(7) -0.0237(8) -0.0006(5)
F29 0.0729(13) 0.0925(16) 0.0727(14) 0.0102(12) 0.0151(11) -0.0462(12)
F30 0.0630(11) 0.0651(12) 0.144(2) -0.0481(15) 0.0274(15) -0.0329(10)
O1 0.0281(6) 0.0200(6) 0.0377(7) -0.0070(6) 0.0049(6) -0.0033(5)
O2 0.0331(7) 0.0203(6) 0.0522(9) -0.0085(6) 0.0059(7) -0.0040(6)
N1 0.0189(6) 0.0231(7) 0.0305(8) -0.0051(6) 0.0039(6) -0.0019(5)
N2 0.0190(6) 0.0210(7) 0.0225(7) -0.0035(5) 0.0009(5) 0.0003(5)
C1 0.0194(7) 0.0270(9) 0.0330(9) -0.0078(7) 0.0057(7) -0.0033(6)
C2 0.0240(9) 0.0361(11) 0.0384(11) -0.0009(8) 0.0048(8) -0.0039(7)
C3 0.0293(10) 0.0530(14) 0.0377(12) -0.0002(10) 0.0097(9) -0.0071(9)
C4 0.0230(9) 0.0616(16) 0.0434(13) -0.0094(11) 0.0115(9) -0.0033(9)
C5 0.0219(9) 0.0604(16) 0.0446(13) -0.0090(11) 0.0027(9) 0.0045(9)
C6 0.0244(8) 0.0401(10) 0.0357(11) -0.0084(9) 0.0029(8) 0.0029(7)
C7 0.0209(7) 0.0211(8) 0.0267(8) -0.0041(6) 0.0022(6) 0.0006(6)
C8 0.0206(7) 0.0218(8) 0.0309(9) -0.0043(7) 0.0023(7) -0.0018(6)
C9 0.0299(9) 0.0267(9) 0.0448(12) -0.0127(8) 0.0069(8) -0.0088(7)
C10 0.0270(10) 0.0638(16) 0.0423(13) 0.0122(11) 0.0040(9) 0.0011(10)
C11 0.0483(15) 0.0624(18) 0.0578(17) 0.0042(14) -0.0164(13) 0.0008(13)
C12 0.0305(10) 0.0585(15) 0.0364(12) -0.0042(10) 0.0011(9) 0.0114(10)
C13 0.0586(18) 0.083(2) 0.0422(15) -0.0127(15) -0.0119(13) -0.0026(16)
C14 0.0319(10) 0.0320(10) 0.0428(12) -0.0148(8) 0.0140(8) -0.0025(8)
C15 0.0474(12) 0.0339(10) 0.0357(10) -0.0118(8) 0.0093(10) -0.0039(10)
C16 0.0416(11) 0.0281(10) 0.0420(12) -0.0140(8) 0.0062(9) -0.0041(8)
C17 0.0268(9) 0.0185(8) 0.0390(10) -0.0042(7) -0.0002(7) 0.0007(6)
C18 0.0205(8) 0.0193(7) 0.0257(8) -0.0020(6) 0.0033(6) 0.0006(6)
C19 0.0322(9) 0.0266(8) 0.0262(8) 0.0013(7) 0.0026(6) 0.0003(7)
C20 0.0411(11) 0.0362(11) 0.0346(11) 0.0084(9) 0.0108(9) -0.0028(9)
C21 0.0288(10) 0.0350(11) 0.0526(14) 0.0072(10) 0.0132(9) -0.0062(8)
C22 0.0213(8) 0.0300(10) 0.0461(11) 0.0014(8) 0.0027(7) -0.0017(7)
C23 0.0196(7) 0.0199(7) 0.0302(9) -0.0014(6) 0.0020(6) 0.0016(6)
C24 0.0322(9) 0.0246(9) 0.0347(10) -0.0088(7) 0.0107(8) -0.0006(7)
C25 0.068(2) 0.073(2) 0.0508(17) 0.0024(15) 0.0047(15) 0.0345(17)
C26 0.0566(17) 0.0605(18) 0.0515(16) 0.0080(14) -0.0088(14) 0.0002(14)
C27 0.0319(10) 0.0227(9) 0.0578(14) -0.0033(9) 0.0111(10) -0.0020(7)
C28 0.0352(12) 0.0383(13) 0.096(2) -0.0080(14) 0.0143(14) -0.0073(10)
C29 0.0444(11) 0.0418(11) 0.0289(10) 0.0037(9) -0.0061(8) -0.0024(10)
C30 0.0468(15) 0.0649(17) 0.0450(14) 0.0016(12) -0.0160(11) 0.0144(13)
C31 0.0234(8) 0.0274(9) 0.0248(8) -0.0016(6) -0.0005(6) 0.0022(6)
C32 0.0744(18) 0.0297(11) 0.0320(11) 0.0063(8) 0.0076(11) 0.0133(11)
C33 0.0533(14) 0.0346(11) 0.0598(16) 0.0081(10) 0.0136(14) 0.0034(11)
C34 0.077(2) 0.072(2) 0.0294(12) 0.0014(13) -0.0050(12) 0.0018(18)
C35 0.0467(12) 0.0453(13) 0.0376(12) -0.0022(10) -0.0145(10) -0.0070(10)
C36 0.0275(8) 0.0228(8) 0.0226(8) -0.0045(6) -0.0005(6) -0.0032(6)
C37 0.0337(9) 0.0250(9) 0.0304(9) -0.0079(7) -0.0040(8) 0.0039(7)
C38 0.0423(11) 0.0282(10) 0.0409(12) -0.0064(8) -0.0001(9) 0.0087(8)
C39 0.0527(12) 0.0255(9) 0.0413(11) -0.0103(9) 0.0088(11) 0.0007(8)
C40 0.0457(12) 0.0287(10) 0.0302(10) -0.0132(8) 0.0078(9) -0.0113(9)
C41 0.0336(9) 0.0280(9) 0.0261(9) -0.0075(7) -0.0008(7) -0.0057(7)
C42 0.0216(7) 0.0203(8) 0.0232(8) -0.0031(6) -0.0027(6) 0.0012(6)
C43 0.0234(8) 0.0264(8) 0.0212(8) -0.0059(6) -0.0031(6) 0.0016(6)
C44 0.0254(8) 0.0264(8) 0.0195(8) -0.0028(6) -0.0002(6) 0.0043(6)
C45 0.0233(8) 0.0292(9) 0.0266(9) 0.0011(7) -0.0003(6) -0.0004(7)
C46 0.0227(8) 0.0294(9) 0.0283(9) 0.0012(7) -0.0055(7) -0.0023(7)
C47 0.0253(8) 0.0261(8) 0.0220(8) 0.0004(6) -0.0057(6) -0.0004(6)
C48 0.0641(18) 0.0477(15) 0.071(2) -0.0140(14) -0.0136(15) 0.0298(14)
F1A 0.096(3) 0.065(2) 0.117(3) -0.034(2) -0.028(2) 0.057(2)
F2A 0.131(4) 0.208(6) 0.068(2) 0.027(3) -0.007(2) 0.109(5)
F3A 0.061(3) 0.068(2) 0.187(5) 0.010(3) -0.059(3) 0.0068(18)
F4A 0.061(3) 0.068(2) 0.187(5) 0.010(3) -0.059(3) 0.0068(18)
F5A 0.096(3) 0.065(2) 0.117(3) -0.034(2) -0.028(2) 0.057(2)
F6A 0.134(11) 0.048(5) 0.177(14) 0.041(7) -0.063(9) 0.015(6)
C49 0.0592(16) 0.0404(12) 0.0440(13) -0.0236(10) 0.0055(11) -0.0139(11)
F1C 0.061(3) 0.072(3) 0.069(3) -0.044(3) -0.030(2) 0.008(2)
F2C 0.162(8) 0.040(3) 0.054(3) 0.005(2) -0.034(4) -0.057(4)
F3C 0.073(4) 0.136(8) 0.048(3) -0.050(4) 0.022(3) -0.046(4)
F4C 0.115(4) 0.0432(19) 0.070(2) -0.0363(17) -0.032(3) 0.014(2)
F5C 0.223(10) 0.052(3) 0.030(2) 0.0105(19) -0.047(4) -0.050(4)
F6C 0.061(2) 0.114(5) 0.094(4) -0.067(4) -0.005(2) -0.031(2)
C50 0.0196(7) 0.0203(7) 0.0227(8) -0.0032(6) -0.0033(6) -0.0008(6)
C51 0.0211(7) 0.0198(7) 0.0274(8) -0.0004(6) -0.0027(6) -0.0025(6)
C52 0.0190(6) 0.0256(7) 0.0251(7) 0.0025(6) -0.0027(6) -0.0029(7)
C53 0.0193(7) 0.0303(8) 0.0204(7) -0.0028(6) -0.0026(6) -0.0002(7)
C54 0.0222(7) 0.0230(7) 0.0238(7) -0.0058(7) -0.0035(6) 0.0000(5)
C55 0.0238(7) 0.0212(8) 0.0223(8) -0.0020(6) -0.0031(6) 0.0010(6)
C56 0.0238(8) 0.0262(8) 0.0188(8) -0.0028(6) -0.0024(6) -0.0008(6)
C57 0.0254(8) 0.0275(9) 0.0301(10) 0.0002(7) -0.0009(7) 0.0000(7)
C58 0.0278(8) 0.0354(10) 0.0353(10) 0.0071(9) -0.0002(8) 0.0047(7)
C59 0.0227(8) 0.0465(11) 0.0294(9) 0.0015(9) -0.0033(8) 0.0019(7)
C60 0.0239(8) 0.0404(11) 0.0279(9) -0.0012(8) -0.0033(7) -0.0058(7)
C61 0.0255(7) 0.0294(8) 0.0259(8) 0.0011(6) -0.0036(7) -0.0042(8)
C62 0.0317(9) 0.0338(10) 0.0209(8) -0.0025(7) 0.0001(7) 0.0021(8)
C63 0.0341(11) 0.0502(13) 0.0426(12) 0.0103(10) -0.0149(9) -0.0139(10)
F1B 0.036(4) 0.065(5) 0.026(3) 0.011(4) -0.010(2) -0.018(4)
F2B 0.060(4) 0.037(3) 0.126(10) -0.024(4) -0.048(5) -0.004(2)
F3B 0.024(2) 0.099(5) 0.042(2) 0.013(3) -0.0072(14) -0.024(3)
F4B 0.083(5) 0.154(11) 0.058(4) 0.045(5) -0.030(4) -0.091(7)
F5B 0.031(2) 0.072(3) 0.040(5) 0.000(3) -0.017(3) 0.005(2)
F6B 0.073(4) 0.051(3) 0.090(5) -0.021(3) -0.044(3) -0.011(3)
C64 0.0269(8) 0.0318(9) 0.0322(9) 0.0077(8) -0.0013(8) -0.0035(7)
C65 0.0332(10) 0.0269(9) 0.0276(9) -0.0075(7) -0.0045(7) 0.0033(7)
C66 0.0380(13) 0.0452(15) 0.085(2) 0.0223(14) -0.0109(13) 0.0075(11)
F1D 0.038(2) 0.039(2) 0.166(7) 0.037(3) -0.012(3) 0.0016(17)
F2D 0.059(3) 0.049(2) 0.058(3) 0.0029(17) 0.008(2) 0.020(2)
F3D 0.145(8) 0.050(3) 0.035(2) 0.011(2) -0.006(4) 0.025(5)
F4D 0.053(2) 0.053(2) 0.058(3) 0.0123(18) -0.0126(18) 0.0217(18)
F5D 0.059(2) 0.062(2) 0.125(4) 0.063(3) 0.019(2) 0.0174(19)
F6D 0.147(7) 0.0353(18) 0.092(3) -0.020(2) -0.047(4) 0.031(3)
C67 0.0272(10) 0.0487(14) 0.0559(15) 0.0018(11) -0.0053(10) -0.0104(9)
B1 0.0225(8) 0.0209(8) 0.0208(8) -0.0022(7) -0.0029(7) -0.0010(6)
 
_geom_special_details
;
 All esds (except the esd in the dihedral angle between two l.s. planes)
 are estimated using the full covariance matrix.  The cell esds are taken
 into account individually in the estimation of esds in distances, angles
 and torsion angles; correlations between esds in cell parameters are only
 used when they are defined by crystal symmetry.  An approximate (isotropic)
 treatment of cell esds is used for estimating esds involving l.s. planes.
;
 
loop_
 _geom_bond_atom_site_label_1
 _geom_bond_atom_site_label_2
 _geom_bond_distance
 _geom_bond_site_symmetry_2
 _geom_bond_publ_flag
Pd1 N1 2.0208(15) . ?
Pd1 C14 2.024(2) . ?
Pd1 O1 2.0577(13) . ?
Pd1 N2 2.1292(15) . ?
F1 C28 1.332(3) . ?
F2 C33 1.329(4) . ?
F3 C28 1.322(4) . ?
F4 C28 1.325(4) . ?
F5 C33 1.323(4) . ?
F6 C33 1.332(3) . ?
F9 C62 1.334(2) . ?
F15 C64 1.326(2) . ?
F16 C65 1.326(2) . ?
F18 C67 1.326(3) . ?
F19 C62 1.351(2) . ?
F20 C62 1.336(2) . ?
F23 C64 1.333(3) . ?
F24 C64 1.320(3) . ?
F25 C65 1.345(3) . ?
F26 C65 1.330(2) . ?
F29 C67 1.325(4) . ?
F30 C67 1.314(4) . ?
O1 C17 1.219(2) . ?
O2 C17 1.343(2) . ?
O2 C27 1.429(3) . ?
N1 C8 1.296(2) . ?
N1 C1 1.442(2) . ?
N2 C7 1.287(2) . ?
N2 C18 1.434(2) . ?
C1 C6 1.402(3) . ?
C1 C2 1.402(3) . ?
C2 C3 1.397(3) . ?
C2 C10 1.520(3) . ?
C3 C4 1.375(4) . ?
C4 C5 1.383(4) . ?
C5 C6 1.390(3) . ?
C6 C12 1.522(4) . ?
C7 C24 1.493(3) . ?
C7 C8 1.505(2) . ?
C8 C9 1.497(3) . ?
C10 C11 1.526(4) . ?
C10 C25 1.535(5) . ?
C12 C26 1.513(5) . ?
C12 C13 1.536(4) . ?
C14 C15 1.517(3) . ?
C15 C16 1.521(3) . ?
C16 C17 1.491(3) . ?
C18 C23 1.401(3) . ?
C18 C19 1.407(3) . ?
C19 C20 1.398(3) . ?
C19 C29 1.524(3) . ?
C20 C21 1.385(4) . ?
C21 C22 1.377(3) . ?
C22 C23 1.397(3) . ?
C23 C31 1.522(3) . ?
C27 C28 1.510(4) . ?
C27 C33 1.524(4) . ?
C29 C34 1.529(3) . ?
C29 C30 1.531(4) . ?
C31 C35 1.521(3) . ?
C31 C32 1.525(3) . ?
C36 C37 1.398(3) . ?
C36 C41 1.401(3) . ?
C36 B1 1.643(3) . ?
C37 C38 1.391(3) . ?
C38 C39 1.388(3) . ?
C38 C48 1.494(4) . ?
C39 C40 1.388(4) . ?
C40 C41 1.398(3) . ?
C40 C49 1.496(3) . ?
C42 C47 1.401(2) . ?
C42 C43 1.404(3) . ?
C42 B1 1.632(3) . ?
C43 C44 1.383(3) . ?
C44 C45 1.388(3) . ?
C44 C62 1.496(3) . ?
C45 C46 1.389(3) . ?
C46 C47 1.398(3) . ?
C46 C63 1.502(3) . ?
C48 F4A 1.203(13) . ?
C48 F6A 1.236(10) . ?
C48 F1A 1.294(4) . ?
C48 F3A 1.338(5) . ?
C48 F2A 1.346(6) . ?
C48 F5A 1.402(10) . ?
C49 F5C 1.204(5) . ?
C49 F2C 1.213(5) . ?
C49 F6C 1.299(5) . ?
C49 F3C 1.352(7) . ?
C49 F4C 1.423(5) . ?
C49 F1C 1.480(5) . ?
C50 C51 1.396(2) . ?
C50 C55 1.409(2) . ?
C50 B1 1.643(3) . ?
C51 C52 1.396(2) . ?
C52 C53 1.387(2) . ?
C52 C64 1.498(3) . ?
C53 C54 1.389(3) . ?
C54 C55 1.393(3) . ?
C54 C65 1.505(2) . ?
C56 C61 1.402(2) . ?
C56 C57 1.403(3) . ?
C56 B1 1.643(3) . ?
C57 C58 1.390(3) . ?
C58 C59 1.389(3) . ?
C58 C66 1.497(3) . ?
C59 C60 1.379(3) . ?
C60 C61 1.397(3) . ?
C60 C67 1.502(3) . ?
C63 F2B 1.262(7) . ?
C63 F4B 1.269(7) . ?
C63 F5B 1.314(9) . ?
C63 F1B 1.323(11) . ?
C63 F3B 1.417(6) . ?
C63 F6B 1.432(8) . ?
C66 F6D 1.168(5) . ?
C66 F3D 1.199(7) . ?
C66 F1D 1.380(6) . ?
C66 F4D 1.396(6) . ?
C66 F5D 1.433(5) . ?
C66 F2D 1.511(5) . ?
 
loop_
 _geom_angle_atom_site_label_1
 _geom_angle_atom_site_label_2
 _geom_angle_atom_site_label_3
 _geom_angle
 _geom_angle_site_symmetry_1
 _geom_angle_site_symmetry_3
 _geom_angle_publ_flag
N1 Pd1 C14 99.00(8) . . ?
N1 Pd1 O1 171.30(6) . . ?
C14 Pd1 O1 89.27(7) . . ?
N1 Pd1 N2 77.99(6) . . ?
C14 Pd1 N2 174.96(9) . . ?
O1 Pd1 N2 93.95(6) . . ?
C17 O1 Pd1 130.36(14) . . ?
C17 O2 C27 117.15(16) . . ?
C8 N1 C1 121.55(15) . . ?
C8 N1 Pd1 116.69(12) . . ?
C1 N1 Pd1 121.66(12) . . ?
C7 N2 C18 124.11(15) . . ?
C7 N2 Pd1 114.37(12) . . ?
C18 N2 Pd1 121.15(11) . . ?
C6 C1 C2 122.87(19) . . ?
C6 C1 N1 118.96(19) . . ?
C2 C1 N1 117.95(18) . . ?
C3 C2 C1 117.1(2) . . ?
C3 C2 C10 120.3(2) . . ?
C1 C2 C10 122.61(19) . . ?
C4 C3 C2 121.5(2) . . ?
C3 C4 C5 119.8(2) . . ?
C4 C5 C6 121.9(2) . . ?
C5 C6 C1 116.9(2) . . ?
C5 C6 C12 120.6(2) . . ?
C1 C6 C12 122.48(19) . . ?
N2 C7 C24 125.49(17) . . ?
N2 C7 C8 114.39(16) . . ?
C24 C7 C8 120.11(16) . . ?
N1 C8 C9 124.27(17) . . ?
N1 C8 C7 116.28(16) . . ?
C9 C8 C7 119.45(16) . . ?
C2 C10 C11 112.8(2) . . ?
C2 C10 C25 109.8(2) . . ?
C11 C10 C25 110.3(2) . . ?
C26 C12 C6 111.6(2) . . ?
C26 C12 C13 109.6(3) . . ?
C6 C12 C13 112.1(2) . . ?
C15 C14 Pd1 110.16(15) . . ?
C14 C15 C16 114.3(2) . . ?
C17 C16 C15 113.67(17) . . ?
O1 C17 O2 119.48(19) . . ?
O1 C17 C16 126.68(19) . . ?
O2 C17 C16 113.84(17) . . ?
C23 C18 C19 122.87(16) . . ?
C23 C18 N2 117.08(16) . . ?
C19 C18 N2 119.65(16) . . ?
C20 C19 C18 116.90(19) . . ?
C20 C19 C29 121.76(19) . . ?
C18 C19 C29 121.18(17) . . ?
C21 C20 C19 121.2(2) . . ?
C22 C21 C20 120.6(2) . . ?
C21 C22 C23 121.1(2) . . ?
C22 C23 C18 117.36(18) . . ?
C22 C23 C31 121.46(18) . . ?
C18 C23 C31 121.18(16) . . ?
O2 C27 C28 105.8(2) . . ?
O2 C27 C33 108.78(19) . . ?
C28 C27 C33 113.7(2) . . ?
F3 C28 F4 107.6(3) . . ?
F3 C28 F1 107.7(3) . . ?
F4 C28 F1 108.1(3) . . ?
F3 C28 C27 109.7(2) . . ?
F4 C28 C27 111.0(3) . . ?
F1 C28 C27 112.6(2) . . ?
C19 C29 C34 113.5(2) . . ?
C19 C29 C30 110.1(2) . . ?
C34 C29 C30 109.6(2) . . ?
C35 C31 C23 113.76(17) . . ?
C35 C31 C32 109.95(19) . . ?
C23 C31 C32 111.04(16) . . ?
F5 C33 F2 108.1(3) . . ?
F5 C33 F6 108.2(2) . . ?
F2 C33 F6 106.9(2) . . ?
F5 C33 C27 111.0(2) . . ?
F2 C33 C27 110.2(2) . . ?
F6 C33 C27 112.3(3) . . ?
C37 C36 C41 115.83(18) . . ?
C37 C36 B1 120.13(16) . . ?
C41 C36 B1 123.64(17) . . ?
C38 C37 C36 122.51(19) . . ?
C39 C38 C37 121.0(2) . . ?
C39 C38 C48 119.2(2) . . ?
C37 C38 C48 119.8(2) . . ?
C38 C39 C40 117.6(2) . . ?
C39 C40 C41 121.3(2) . . ?
C39 C40 C49 119.1(2) . . ?
C41 C40 C49 119.6(2) . . ?
C40 C41 C36 121.8(2) . . ?
C47 C42 C43 115.75(18) . . ?
C47 C42 B1 124.59(16) . . ?
C43 C42 B1 119.48(16) . . ?
C44 C43 C42 122.26(17) . . ?
C43 C44 C45 121.49(17) . . ?
C43 C44 C62 118.73(17) . . ?
C45 C44 C62 119.66(18) . . ?
C44 C45 C46 117.35(18) . . ?
C45 C46 C47 121.25(18) . . ?
C45 C46 C63 118.79(19) . . ?
C47 C46 C63 119.90(19) . . ?
C46 C47 C42 121.84(18) . . ?
F4A C48 F6A 105.0(10) . . ?
F1A C48 F3A 111.5(4) . . ?
F1A C48 F2A 104.1(4) . . ?
F3A C48 F2A 98.4(5) . . ?
F4A C48 F5A 108.3(9) . . ?
F6A C48 F5A 104.2(9) . . ?
F4A C48 C38 117.2(7) . . ?
F6A C48 C38 113.8(6) . . ?
F1A C48 C38 116.2(3) . . ?
F3A C48 C38 113.6(3) . . ?
F2A C48 C38 111.2(3) . . ?
F5A C48 C38 107.5(5) . . ?
F5C C49 F6C 117.5(5) . . ?
F2C C49 F3C 108.8(5) . . ?
F5C C49 F4C 105.6(4) . . ?
F6C C49 F4C 100.5(4) . . ?
F2C C49 F1C 102.8(5) . . ?
F3C C49 F1C 92.9(5) . . ?
F5C C49 C40 114.0(3) . . ?
F2C C49 C40 121.2(3) . . ?
F6C C49 C40 109.4(3) . . ?
F3C C49 C40 113.6(4) . . ?
F4C C49 C40 108.4(3) . . ?
F1C C49 C40 113.3(2) . . ?
C51 C50 C55 116.42(16) . . ?
C51 C50 B1 123.39(15) . . ?
C55 C50 B1 119.90(16) . . ?
C50 C51 C52 121.75(17) . . ?
C53 C52 C51 121.24(16) . . ?
C53 C52 C64 119.31(16) . . ?
C51 C52 C64 119.42(17) . . ?
C52 C53 C54 117.81(15) . . ?
C53 C54 C55 121.25(16) . . ?
C53 C54 C65 118.69(17) . . ?
C55 C54 C65 120.06(17) . . ?
C54 C55 C50 121.53(17) . . ?
C61 C56 C57 115.65(17) . . ?
C61 C56 B1 121.76(16) . . ?
C57 C56 B1 122.46(16) . . ?
C58 C57 C56 121.98(18) . . ?
C59 C58 C57 121.22(19) . . ?
C59 C58 C66 119.1(2) . . ?
C57 C58 C66 119.6(2) . . ?
C60 C59 C58 117.95(18) . . ?
C59 C60 C61 120.92(18) . . ?
C59 C60 C67 120.19(19) . . ?
C61 C60 C67 118.9(2) . . ?
C60 C61 C56 122.25(18) . . ?
F9 C62 F20 107.06(17) . . ?
F9 C62 F19 106.60(18) . . ?
F20 C62 F19 105.77(17) . . ?
F9 C62 C44 113.28(17) . . ?
F20 C62 C44 112.60(17) . . ?
F19 C62 C44 111.06(16) . . ?
F4B C63 F5B 111.7(9) . . ?
F2B C63 F1B 111.4(10) . . ?
F2B C63 F3B 104.7(6) . . ?
F1B C63 F3B 101.7(8) . . ?
F4B C63 F6B 104.8(6) . . ?
F5B C63 F6B 100.7(7) . . ?
F2B C63 C46 115.4(4) . . ?
F4B C63 C46 117.1(4) . . ?
F5B C63 C46 112.2(6) . . ?
F1B C63 C46 114.8(7) . . ?
F3B C63 C46 107.3(4) . . ?
F6B C63 C46 108.6(4) . . ?
F24 C64 F15 106.48(19) . . ?
F24 C64 F23 106.4(2) . . ?
F15 C64 F23 105.6(2) . . ?
F24 C64 C52 112.50(18) . . ?
F15 C64 C52 112.56(16) . . ?
F23 C64 C52 112.73(17) . . ?
F16 C65 F26 107.59(19) . . ?
F16 C65 F25 106.08(18) . . ?
F26 C65 F25 104.88(17) . . ?
F16 C65 C54 113.32(16) . . ?
F26 C65 C54 112.76(16) . . ?
F25 C65 C54 111.63(18) . . ?
F3D C66 F1D 112.4(5) . . ?
F6D C66 F4D 113.0(4) . . ?
F6D C66 F5D 110.1(5) . . ?
F4D C66 F5D 95.7(4) . . ?
F6D C66 C58 118.7(4) . . ?
F3D C66 C58 121.8(5) . . ?
F1D C66 C58 114.2(3) . . ?
F4D C66 C58 109.8(3) . . ?
F5D C66 C58 107.0(3) . . ?
F3D C66 F2D 101.8(5) . . ?
F1D C66 F2D 94.4(4) . . ?
C58 C66 F2D 107.3(3) . . ?
F30 C67 F29 104.8(3) . . ?
F30 C67 F18 108.1(3) . . ?
F29 C67 F18 105.6(3) . . ?
F30 C67 C60 112.8(2) . . ?
F29 C67 C60 112.4(2) . . ?
F18 C67 C60 112.6(2) . . ?
C42 B1 C50 112.13(14) . . ?
C42 B1 C36 104.16(14) . . ?
C50 B1 C36 112.16(15) . . ?
C42 B1 C56 111.16(15) . . ?
C50 B1 C56 104.15(14) . . ?
C36 B1 C56 113.32(14) . . ?
 
_refine_diff_density_max    0.545
_refine_diff_density_min   -0.420
_refine_diff_density_rms    0.042

_shelx_res_file
;
TITL Mo_XW626 in P2(1)2(1)2
    Mo_XW626.res
    created by SHELXL-2019/3 at 09:50:18 on 06-Aug-2024
CELL 0.71073  16.26240  35.95050  11.98950  90.0000  90.0000  90.0000
ZERR   4.00   0.00060   0.00140   0.00050   0.0000   0.0000   0.0000
LATT -1
SYMM -X, -Y, Z
SYMM 1/2-X, 1/2+Y, -Z
SYMM 1/2+X, 1/2-Y, -Z
SFAC  C  H  B  F  N  O  PD
UNIT 268 236 4 120 8 8 4
OMIT 0 2 0
OMIT 0 0 1
OMIT 7 2 0
OMIT 0 14 4
OMIT 0 4 4
OMIT 0 3 1

ACTA
LIST 4

TEMP -150
SIZE 0.22 0.35 0.48
L.S.  20
BOND
REM LIST 6
FMAP 2
PLAN 20
EADP F1A F5A
EADP F3A F4A
WGHT    0.037000    1.641900
FVAR       0.07975   0.72675   0.44311   0.43747   0.44314
PD1   7    0.813312    0.361418    0.549304    11.00000    0.01893    0.01873 =
         0.02784   -0.00604    0.00341   -0.00017
F1    4    0.554746    0.214853    0.550444    11.00000    0.05281    0.04739 =
         0.13390   -0.02968    0.01545   -0.02462
F2    4    0.766114    0.250426    0.705012    11.00000    0.04636    0.06769 =
         0.07638    0.02132   -0.00335    0.00444
F3    4    0.512613    0.271081    0.535190    11.00000    0.03680    0.07475 =
         0.11416   -0.00408   -0.01023    0.00100
F4    4    0.511828    0.244650    0.694728    11.00000    0.05152    0.07106 =
         0.12202   -0.00536    0.04181   -0.01676
F5    4    0.659342    0.247453    0.809979    11.00000    0.09121    0.07021 =
         0.05805    0.00881    0.02262    0.00925
F6    4    0.683682    0.204420    0.689824    11.00000    0.07943    0.02979 =
         0.08835    0.01710    0.02418    0.01103
F9    4    0.509705    0.456610   -0.250844    11.00000    0.04129    0.07465 =
         0.02369    0.00057    0.00768   -0.00696
F15   4    0.227575    0.319695    0.555110    11.00000    0.03639    0.04806 =
         0.06562    0.01951   -0.00351   -0.02032
F16   4    0.314361    0.493862    0.416628    11.00000    0.08773    0.02454 =
         0.03941   -0.00631   -0.02076    0.01399
F18   4   -0.032986    0.354214    0.053098    11.00000    0.03936    0.08630 =
         0.16825    0.03683   -0.04584   -0.02584
F19   4    0.391130    0.477349   -0.200882    11.00000    0.05650    0.04357 =
         0.02959    0.00408   -0.00568    0.01798
F20   4    0.404689    0.420431   -0.250484    11.00000    0.05563    0.04448 =
         0.02444   -0.00604   -0.01070   -0.00406
F23   4    0.320106    0.340134    0.663323    11.00000    0.10128    0.06195 =
         0.03197    0.01880   -0.01791   -0.03925
F24   4    0.351422    0.303006    0.532189    11.00000    0.08460    0.05192 =
         0.08831    0.04315    0.04585    0.03923
F25   4    0.270226    0.473151    0.572389    11.00000    0.06726    0.04792 =
         0.06866   -0.02959    0.03056   -0.00180
F26   4    0.398702    0.477011    0.544361    11.00000    0.04937    0.02987 =
         0.05803   -0.01338   -0.02372   -0.00065
F29   4    0.021212    0.335138    0.202474    11.00000    0.07287    0.09245 =
         0.07274    0.01018    0.01512   -0.04617
F30   4    0.060074    0.312247    0.051048    11.00000    0.06304    0.06508 =
         0.14422   -0.04806    0.02735   -0.03290
O1    6    0.738168    0.315417    0.555711    11.00000    0.02813    0.01999 =
         0.03771   -0.00698    0.00493   -0.00327
O2    6    0.680949    0.261049    0.517258    11.00000    0.03313    0.02033 =
         0.05217   -0.00847    0.00589   -0.00399
N1    5    0.880579    0.408334    0.566439    11.00000    0.01893    0.02308 =
         0.03049   -0.00506    0.00385   -0.00195
N2    5    0.745527    0.391062    0.672531    11.00000    0.01898    0.02104 =
         0.02251   -0.00352    0.00087    0.00033
C1    1    0.957227    0.413455    0.507918    11.00000    0.01937    0.02701 =
         0.03302   -0.00782    0.00574   -0.00326
C2    1    0.954020    0.426538    0.397818    11.00000    0.02401    0.03605 =
         0.03842   -0.00086    0.00484   -0.00390
C3    1    1.028205    0.428178    0.339206    11.00000    0.02926    0.05296 =
         0.03772   -0.00020    0.00965   -0.00706
AFIX  43
H3    2    1.028397    0.437394    0.264945    11.00000   -1.20000
AFIX   0
C4    1    1.100953    0.416746    0.386635    11.00000    0.02296    0.06158 =
         0.04343   -0.00942    0.01153   -0.00330
AFIX  43
H4    2    1.150495    0.417544    0.344716    11.00000   -1.20000
AFIX   0
C5    1    1.101733    0.404086    0.495561    11.00000    0.02194    0.06040 =
         0.04457   -0.00905    0.00272    0.00447
AFIX  43
H5    2    1.152384    0.396399    0.527611    11.00000   -1.20000
AFIX   0
C6    1    1.030560    0.402287    0.559469    11.00000    0.02439    0.04012 =
         0.03574   -0.00842    0.00291    0.00293
C7    1    0.773796    0.423681    0.694397    11.00000    0.02092    0.02106 =
         0.02666   -0.00409    0.00216    0.00063
C8    1    0.853617    0.432781    0.636951    11.00000    0.02062    0.02175 =
         0.03090   -0.00434    0.00234   -0.00180
C9    1    0.896680    0.468471    0.663730    11.00000    0.02985    0.02668 =
         0.04476   -0.01266    0.00685   -0.00885
AFIX 137
H9A   2    0.947035    0.470355    0.619186    11.00000   -1.50000
H9B   2    0.910758    0.468963    0.743193    11.00000   -1.50000
H9C   2    0.860445    0.489467    0.646347    11.00000   -1.50000
AFIX   0
C10   1    0.874431    0.438922    0.342746    11.00000    0.02695    0.06376 =
         0.04233    0.01217    0.00397    0.00114
AFIX  13
H10   2    0.827677    0.429902    0.389686    11.00000   -1.20000
AFIX   0
C11   1    0.863654    0.422951    0.225739    11.00000    0.04827    0.06243 =
         0.05780    0.00420   -0.01636    0.00082
AFIX 137
H11A  2    0.809275    0.429737    0.196990    11.00000   -1.50000
H11B  2    0.868532    0.395798    0.228601    11.00000   -1.50000
H11C  2    0.906235    0.433061    0.176481    11.00000   -1.50000
AFIX   0
C12   1    1.033237    0.387603    0.678487    11.00000    0.03051    0.05847 =
         0.03638   -0.00417    0.00113    0.01142
AFIX  13
H12   2    0.986441    0.399072    0.720262    11.00000   -1.20000
AFIX   0
C13   1    1.113135    0.398384    0.738601    11.00000    0.05861    0.08344 =
         0.04216   -0.01266   -0.01194   -0.00265
AFIX 137
H13A  2    1.159442    0.385030    0.704948    11.00000   -1.50000
H13B  2    1.108900    0.391763    0.817683    11.00000   -1.50000
H13C  2    1.122054    0.425241    0.731537    11.00000   -1.50000
AFIX   0
C14   1    0.877036    0.337278    0.423654    11.00000    0.03187    0.03195 =
         0.04275   -0.01481    0.01402   -0.00254
AFIX  23
H14A  2    0.910170    0.356316    0.384420    11.00000   -1.20000
H14B  2    0.915072    0.318397    0.454496    11.00000   -1.20000
AFIX   0
C15   1    0.818399    0.318947    0.342018    11.00000    0.04739    0.03391 =
         0.03574   -0.01179    0.00933   -0.00390
AFIX  23
H15A  2    0.848923    0.312881    0.272930    11.00000   -1.20000
H15B  2    0.774804    0.336995    0.322192    11.00000   -1.20000
AFIX   0
C16   1    0.778072    0.283670    0.385646    11.00000    0.04163    0.02808 =
         0.04204   -0.01400    0.00624   -0.00414
AFIX  23
H16A  2    0.739516    0.274165    0.328453    11.00000   -1.20000
H16B  2    0.821042    0.264545    0.397155    11.00000   -1.20000
AFIX   0
C17   1    0.732351    0.289064    0.492257    11.00000    0.02676    0.01849 =
         0.03898   -0.00415   -0.00020    0.00073
C18   1    0.669824    0.376699    0.716136    11.00000    0.02051    0.01926 =
         0.02572   -0.00197    0.00331    0.00056
C19   1    0.667230    0.362731    0.825723    11.00000    0.03224    0.02663 =
         0.02621    0.00130    0.00264    0.00032
C20   1    0.593471    0.346419    0.860326    11.00000    0.04112    0.03621 =
         0.03458    0.00840    0.01082   -0.00277
AFIX  43
H20   2    0.589002    0.337028    0.934141    11.00000   -1.20000
AFIX   0
C21   1    0.526823    0.343707    0.788919    11.00000    0.02885    0.03501 =
         0.05261    0.00725    0.01317   -0.00618
AFIX  43
H21   2    0.477176    0.332676    0.814402    11.00000   -1.20000
AFIX   0
C22   1    0.531901    0.356862    0.681313    11.00000    0.02128    0.02998 =
         0.04607    0.00143    0.00273   -0.00171
AFIX  43
H22   2    0.485742    0.354585    0.633232    11.00000   -1.20000
AFIX   0
C23   1    0.603789    0.373502    0.641652    11.00000    0.01963    0.01988 =
         0.03017   -0.00138    0.00199    0.00162
C24   1    0.733751    0.451712    0.768536    11.00000    0.03219    0.02461 =
         0.03468   -0.00877    0.01067   -0.00059
AFIX 137
H24A  2    0.726952    0.475155    0.727857    11.00000   -1.50000
H24B  2    0.768255    0.455898    0.834363    11.00000   -1.50000
H24C  2    0.679765    0.442480    0.792044    11.00000   -1.50000
AFIX   0
C25   1    0.870645    0.481575    0.339415    11.00000    0.06786    0.07274 =
         0.05079    0.00242    0.00470    0.03453
AFIX 137
H25A  2    0.917939    0.491169    0.297720    11.00000   -1.50000
H25B  2    0.871903    0.491358    0.415690    11.00000   -1.50000
H25C  2    0.819676    0.489427    0.302710    11.00000   -1.50000
AFIX   0
C26   1    1.022301    0.345831    0.682262    11.00000    0.05661    0.06049 =
         0.05147    0.00801   -0.00882    0.00015
AFIX 137
H26A  2    0.970101    0.339116    0.646729    11.00000   -1.50000
H26B  2    1.021954    0.337478    0.760067    11.00000   -1.50000
H26C  2    1.067763    0.333841    0.642437    11.00000   -1.50000
AFIX   0
C27   1    0.638830    0.263046    0.621734    11.00000    0.03187    0.02272 =
         0.05783   -0.00330    0.01113   -0.00197
AFIX  13
H27   2    0.634866    0.289600    0.645981    11.00000   -1.20000
AFIX   0
C28   1    0.553633    0.247937    0.600355    11.00000    0.03521    0.03829 =
         0.09642   -0.00796    0.01433   -0.00734
C29   1    0.743425    0.362863    0.899662    11.00000    0.04438    0.04179 =
         0.02892    0.00374   -0.00608   -0.00243
AFIX  13
H29   2    0.772814    0.386954    0.887430    11.00000   -1.20000
AFIX   0
C30   1    0.801569    0.331369    0.865482    11.00000    0.04680    0.06490 =
         0.04497    0.00163   -0.01603    0.01445
AFIX 137
H30A  2    0.818276    0.334792    0.787621    11.00000   -1.50000
H30B  2    0.773306    0.307441    0.873469    11.00000   -1.50000
H30C  2    0.850343    0.331714    0.913476    11.00000   -1.50000
AFIX   0
C31   1    0.609912    0.388180    0.522884    11.00000    0.02344    0.02740 =
         0.02479   -0.00159   -0.00052    0.00222
AFIX  13
H31   2    0.669163    0.387071    0.500823    11.00000   -1.20000
AFIX   0
C32   1    0.583513    0.428827    0.516750    11.00000    0.07437    0.02965 =
         0.03204    0.00626    0.00760    0.01333
AFIX 137
H32A  2    0.594152    0.438461    0.441661    11.00000   -1.50000
H32B  2    0.614766    0.443378    0.571342    11.00000   -1.50000
H32C  2    0.524656    0.430764    0.533302    11.00000   -1.50000
AFIX   0
C33   1    0.687194    0.240934    0.708121    11.00000    0.05332    0.03458 =
         0.05985    0.00812    0.01361    0.00335
C34   1    0.723893    0.359736    1.024024    11.00000    0.07734    0.07241 =
         0.02941    0.00136   -0.00499    0.00177
AFIX 137
H34A  2    0.683481    0.378760    1.044582    11.00000   -1.50000
H34B  2    0.774329    0.363430    1.067366    11.00000   -1.50000
H34C  2    0.701348    0.335013    1.039853    11.00000   -1.50000
AFIX   0
C35   1    0.561910    0.365319    0.438322    11.00000    0.04668    0.04529 =
         0.03758   -0.00224   -0.01448   -0.00698
AFIX 137
H35A  2    0.577349    0.372975    0.362721    11.00000   -1.50000
H35B  2    0.502866    0.369366    0.449280    11.00000   -1.50000
H35C  2    0.574580    0.338885    0.448472    11.00000   -1.50000
AFIX   0
C36   1    0.370917    0.338619    0.120205    11.00000    0.02749    0.02276 =
         0.02263   -0.00454   -0.00051   -0.00324
C37   1    0.439608    0.322705    0.171489    11.00000    0.03372    0.02500 =
         0.03036   -0.00789   -0.00400    0.00395
AFIX  43
H37   2    0.465321    0.335706    0.231008    11.00000   -1.20000
AFIX   0
C38   1    0.471762    0.288564    0.138720    11.00000    0.04232    0.02818 =
         0.04092   -0.00643   -0.00014    0.00870
C39   1    0.436381    0.268458    0.052332    11.00000    0.05269    0.02549 =
         0.04134   -0.01030    0.00876    0.00068
AFIX  43
H39   2    0.457746    0.244978    0.030382    11.00000   -1.20000
AFIX   0
C40   1    0.368664    0.283881   -0.000846    11.00000    0.04570    0.02874 =
         0.03020   -0.01318    0.00780   -0.01131
C41   1    0.336879    0.318332    0.031766    11.00000    0.03356    0.02805 =
         0.02614   -0.00750   -0.00077   -0.00574
AFIX  43
H41   2    0.290945    0.328258   -0.007100    11.00000   -1.20000
AFIX   0
C42   1    0.408861    0.407911    0.094972    11.00000    0.02157    0.02031 =
         0.02323   -0.00308   -0.00274    0.00116
C43   1    0.401821    0.415799   -0.019308    11.00000    0.02339    0.02636 =
         0.02117   -0.00592   -0.00311    0.00163
AFIX  43
H43   2    0.356568    0.405844   -0.059555    11.00000   -1.20000
AFIX   0
C44   1    0.458487    0.437559   -0.075300    11.00000    0.02538    0.02637 =
         0.01948   -0.00281   -0.00024    0.00430
C45   1    0.527173    0.451936   -0.021738    11.00000    0.02332    0.02920 =
         0.02655    0.00106   -0.00028   -0.00041
AFIX  43
H45   2    0.565888    0.466972   -0.060312    11.00000   -1.20000
AFIX   0
C46   1    0.537036    0.443463    0.090485    11.00000    0.02271    0.02937 =
         0.02828    0.00121   -0.00552   -0.00230
C47   1    0.478802    0.422226    0.147925    11.00000    0.02531    0.02609 =
         0.02197    0.00044   -0.00570   -0.00042
AFIX  43
H47   2    0.486892    0.417367    0.225033    11.00000   -1.20000
AFIX   0
C48   1    0.545491    0.273116    0.196930    11.00000    0.06407    0.04766 =
         0.07056   -0.01396   -0.01362    0.02977
REM CF3 group made by DSR:
SADI 0.02 C48 F1A C48 F2A C48 F3A  C48 F4A C48 F5A C48 F6A
SADI 0.04 F1A F2A F2A F3A F3A F1A  F4A F5A F5A F6A F6A F4A
SADI 0.1  C38 F1A C38 F2A C38 F3A  C38 F4A C38 F5A C38 F6A
RIGU C38 C48 F1A > F6A
SIMU C38 C48 F1A > F6A

PART 1
F1A   4    0.574090    0.242110    0.158268    21.00000    0.09642    0.06526 =
         0.11731   -0.03415   -0.02805    0.05737
F2A   4    0.528856    0.265620    0.304556    21.00000    0.13058    0.20850 =
         0.06771    0.02662   -0.00697    0.10881
F3A   4    0.605378    0.298110    0.212543    21.00000    0.06103    0.06752 =
         0.18689    0.00980   -0.05909    0.00682
PART 2
F4A   4    0.577685    0.292426    0.266321   -21.00000    0.06103    0.06752 =
         0.18689    0.00980   -0.05909    0.00682
F5A   4    0.604133    0.264632    0.115121   -21.00000    0.09642    0.06526 =
         0.11731   -0.03415   -0.02805    0.05737
F6A   4    0.532760    0.243121    0.244227   -21.00000    0.13391    0.04839 =
         0.17707    0.04142   -0.06283    0.01494
PART 0

REM End of CF3 group made by DSR
C49   1    0.329819    0.263326   -0.095633    11.00000    0.05922    0.04041 =
         0.04398   -0.02363    0.00552   -0.01387

REM CF3 group made by DSR:
SADI 0.02 C49 F1C C49 F2C C49 F3C  C49 F4C C49 F5C C49 F6C
SADI 0.04 F1C F2C F2C F3C F3C F1C  F4C F5C F5C F6C F6C F4C
SADI 0.1  C40 F1C C40 F2C C40 F3C  C40 F4C C40 F5C C40 F6C
RIGU C40 C49 F1C > F6C
SIMU C40 C49 F1C > F6C

PART 1
F1C   4    0.257392    0.282616   -0.142909    41.00000    0.06078    0.07248 =
         0.06881   -0.04357   -0.03038    0.00794
F2C   4    0.305465    0.231663   -0.084479    41.00000    0.16189    0.04030 =
         0.05427    0.00478   -0.03398   -0.05684
F3C   4    0.372554    0.265758   -0.192095    41.00000    0.07297    0.13646 =
         0.04800   -0.04996    0.02233   -0.04632
PART 2
F4C   4    0.367057    0.227606   -0.103343   -41.00000    0.11514    0.04318 =
         0.07044   -0.03628   -0.03238    0.01373
F5C   4    0.340155    0.277679   -0.185235   -41.00000    0.22301    0.05228 =
         0.03005    0.01053   -0.04699   -0.04966
F6C   4    0.255194    0.254075   -0.068777   -41.00000    0.06074    0.11426 =
         0.09445   -0.06673   -0.00459   -0.03128
PART 0

REM End of CF3 group made by DSR
C50   1    0.338108    0.386761    0.290287    11.00000    0.01960    0.02032 =
         0.02266   -0.00317   -0.00333   -0.00079
C51   1    0.327718    0.357628    0.365995    11.00000    0.02106    0.01982 =
         0.02736   -0.00036   -0.00269   -0.00247
AFIX  43
H51   2    0.327066    0.332768    0.339143    11.00000   -1.20000
AFIX   0
C52   1    0.318260    0.364063    0.480135    11.00000    0.01899    0.02556 =
         0.02506    0.00248   -0.00267   -0.00293
C53   1    0.318636    0.399860    0.523258    11.00000    0.01929    0.03033 =
         0.02038   -0.00278   -0.00256   -0.00022
AFIX  43
H53   2    0.312672    0.404162    0.601018    11.00000   -1.20000
AFIX   0
C54   1    0.328018    0.429209    0.449027    11.00000    0.02220    0.02298 =
         0.02377   -0.00578   -0.00347    0.00003
C55   1    0.337710    0.422985    0.335107    11.00000    0.02379    0.02117 =
         0.02226   -0.00202   -0.00307    0.00102
AFIX  43
H55   2    0.344201    0.443649    0.286508    11.00000   -1.20000
AFIX   0
C56   1    0.247626    0.390740    0.112650    11.00000    0.02380    0.02623 =
         0.01883   -0.00278   -0.00240   -0.00083
C57   1    0.225351    0.426213    0.074353    11.00000    0.02541    0.02752 =
         0.03013    0.00019   -0.00094    0.00003
AFIX  43
H57   2    0.266169    0.445068    0.070278    11.00000   -1.20000
AFIX   0
C58   1    0.145350    0.434598    0.042193    11.00000    0.02781    0.03541 =
         0.03534    0.00707   -0.00023    0.00471
C59   1    0.083183    0.408165    0.048202    11.00000    0.02275    0.04646 =
         0.02935    0.00154   -0.00330    0.00189
AFIX  43
H59   2    0.028703    0.413892    0.025339    11.00000   -1.20000
AFIX   0
C60   1    0.102997    0.373369    0.088366    11.00000    0.02385    0.04040 =
         0.02790   -0.00120   -0.00331   -0.00576
C61   1    0.183463    0.364812    0.120061    11.00000    0.02548    0.02939 =
         0.02592    0.00110   -0.00358   -0.00419
AFIX  43
H61   2    0.195104    0.340597    0.147576    11.00000   -1.20000
AFIX   0
C62   1    0.441931    0.447707   -0.194173    11.00000    0.03167    0.03381 =
         0.02087   -0.00249    0.00008    0.00215
C63   1    0.610112    0.458921    0.151426    11.00000    0.03414    0.05017 =
         0.04261    0.01026   -0.01492   -0.01394

REM CF3 group made by DSR:
SADI 0.02 C63 F1B C63 F2B C63 F3B  C63 F4B C63 F5B C63 F6B
SADI 0.04 F1B F2B F2B F3B F3B F1B  F4B F5B F5B F6B F6B F4B
SADI 0.1  C46 F1B C46 F2B C46 F3B  C46 F4B C46 F5B C46 F6B
RIGU C46 C63 F1B > F6B
SIMU C46 C63 F1B > F6B

PART 1
F1B   4    0.637373    0.437936    0.234148    31.00000    0.03581    0.06488 =
         0.02573    0.01070   -0.00962   -0.01789
F2B   4    0.604163    0.492532    0.180583    31.00000    0.05961    0.03704 =
         0.12586   -0.02384   -0.04848   -0.00381
F3B   4    0.677566    0.458121    0.076602    31.00000    0.02397    0.09855 =
         0.04179    0.01313   -0.00719   -0.02444
PART 2
F4B   4    0.662906    0.476515    0.094047   -31.00000    0.08305    0.15443 =
         0.05804    0.04550   -0.02962   -0.09090
F5B   4    0.644883    0.434079    0.216515   -31.00000    0.03090    0.07226 =
         0.04009    0.00026   -0.01712    0.00460
F6B   4    0.581751    0.485271    0.232255   -31.00000    0.07291    0.05147 =
         0.08991   -0.02128   -0.04366   -0.01081
PART 0

REM End of CF3 group made by DSR
C64   1    0.304580    0.331807    0.557037    11.00000    0.02694    0.03181 =
         0.03216    0.00766   -0.00129   -0.00349
C65   1    0.328437    0.468282    0.494004    11.00000    0.03324    0.02692 =
         0.02757   -0.00751   -0.00452    0.00328
C66   1    0.125723    0.472571   -0.001479    11.00000    0.03799    0.04521 =
         0.08512    0.02226   -0.01095    0.00745

REM CF3 group made by DSR:
SADI 0.02 C66 F1D C66 F2D C66 F3D  C66 F4D C66 F5D C66 F6D
SADI 0.04 F1D F2D F2D F3D F3D F1D  F4D F5D F5D F6D F6D F4D
SADI 0.1  C58 F1D C58 F2D C58 F3D  C58 F4D C58 F5D C58 F6D
RIGU C58 C66 F1D > F6D
SIMU C58 C66 F1D > F6D

PART 1
F1D   4    0.184673    0.499057    0.021929    51.00000    0.03759    0.03865 =
         0.16627    0.03693   -0.01219    0.00157
F2D   4    0.062037    0.489333    0.075313    51.00000    0.05883    0.04860 =
         0.05817    0.00290    0.00797    0.01956
F3D   4    0.094688    0.477098   -0.091172    51.00000    0.14529    0.05046 =
         0.03538    0.01120   -0.00618    0.02494
PART 2
F4D   4    0.058673    0.470623   -0.073937   -51.00000    0.05321    0.05302 =
         0.05803    0.01227   -0.01262    0.02173
F5D   4    0.185364    0.480868   -0.085828   -51.00000    0.05856    0.06177 =
         0.12492    0.06328    0.01861    0.01737
F6D   4    0.121031    0.497217    0.061617   -51.00000    0.14681    0.03529 =
         0.09163   -0.02043   -0.04687    0.03082
PART 0

REM End of CF3 group made by DSR
C67   1    0.038027    0.343817    0.097527    11.00000    0.02724    0.04871 =
         0.05591    0.00180   -0.00527   -0.01044
B1    3    0.341327    0.380808    0.154461    11.00000    0.02253    0.02087 =
         0.02076   -0.00216   -0.00287   -0.00105

REM <hkl>
REM C:/Users/Chemistry/OneDrive - University Of Houston/XW/XW626/Mo_XW626.hkl
REM </hkl>
HKLF 4


REM  Mo_XW626 in P2(1)2(1)2
REM wR2 = 0.0652, GooF = S = 1.029, Restrained GooF = 1.101 for all data
REM R1 = 0.0246 for 20434 Fo > 4sig(Fo) and 0.0263 for all 21345 data
REM 1038 parameters refined using 726 restraints

END

WGHT      0.0366      1.6722

REM Highest difference peak  0.545,  deepest hole -0.420,  1-sigma level  0.042
Q1    1   0.6176  0.2850  0.1361  11.00000  0.05    0.54
Q2    1   0.8201  0.3556  0.6117  11.00000  0.05    0.39
Q3    1   0.0504  0.3170  0.1573  11.00000  0.05    0.33
Q4    1   0.3509  0.3234  0.6310  11.00000  0.05    0.32
Q5    1   0.6850  0.4148  0.4552  11.00000  0.05    0.31
Q6    1   0.0113  0.3340 -0.0166  11.00000  0.05    0.30
Q7    1   0.3134  0.3481  0.5159  11.00000  0.05    0.28
Q8    1   0.4794  0.2474  0.2938  11.00000  0.05    0.27
Q9    1   0.4086  0.4824  0.4793  11.00000  0.05    0.27
Q10   1   0.5642  0.2860  0.2746  11.00000  0.05    0.26
Q11   1   0.9472  0.4147  0.4477  11.00000  0.05    0.25
Q12   1   0.5621  0.3624  0.5467  11.00000  0.05    0.25
Q13   1   0.1827  0.4279  0.0569  11.00000  0.05    0.25
Q14   1   0.8623  0.2986  0.3991  11.00000  0.05    0.25
Q15   1   0.8156  0.3614  0.3539  11.00000  0.05    0.24
Q16   1   0.3572  0.3597  0.1382  11.00000  0.05    0.24
Q17   1   0.5983  0.2514  0.0994  11.00000  0.05    0.24
Q18   1   0.3155  0.3825  0.4989  11.00000  0.05    0.23
Q19   1   0.8149  0.4275  0.6586  11.00000  0.05    0.23
Q20   1  -0.0208  0.3514  0.1534  11.00000  0.05    0.23
;
_shelx_res_checksum   47247

_shelx_hkl_file
;
   0   0  -1  178.89    3.24
   0   0   2  522.52    9.35
   0   0  -2  518.14    9.36
   0   0   3  223.03    4.02
   0   0   3  225.48    3.94
   0   0   3  215.25    4.03
   0   0  -3  223.47    4.00
   0   0  -3  213.31    4.03
   0   0   3  226.00    3.98
   0   0  -4   33.83    0.66
   0   0   4   33.92    0.66
   0   0   4   34.02    0.65
   0   0   4   34.97    0.65
   0   0  -4   35.03    0.64
   0   0  -4   35.93    0.65
   0   0  -5  156.55    2.74
   0   0   5  154.90    2.74
   0   0  -5  150.25    2.77
   0   0   5  155.94    2.76
   0   0   5  152.57    2.77
   0   0  -5  152.85    2.75
   0   0   5  150.12    2.77
   0   0  -6    0.77    0.09
   0   0  -6    0.86    0.07
   0   0  -6    0.61    0.05
   0   0   6    0.58    0.06
   0   0   6    0.61    0.05
   0   0   6    0.52    0.07
   0   0   6    0.86    0.09
   0   0   7    2.50    0.14
   0   0   7    3.08    0.12
   0   0  -7    2.79    0.11
   0   0  -7    2.83    0.13
   0   0  -7    2.65    0.11
   0   0   7    2.81    0.11
   0   0   7    2.79    0.13
   0   0  -8  165.27    3.05
   0   0   8  168.06    3.01
   0   0   8  163.68    3.05
   0   0   8  167.91    3.05
   0   0  -8  165.50    3.02
   0   0  -8  170.78    3.01
   0   0   8  169.60    3.03
   0   0   9  134.65    2.44
   0   0  -9  133.58    2.42
   0   0  -9  129.12    2.45
   0   0   9  137.43    2.42
   0   0   9  130.34    2.45
   0   0   9  132.56    2.46
   0   0  10   24.47    0.55
   0   0 -10   23.26    0.51
   0   0  10   24.59    0.53
   0   0 -10   24.30    0.55
   0   0  11   31.53    0.66
   0   0  11   30.34    0.68
   0   0  12    1.08    0.14
   0   0  13    1.93    0.18
   0   0  14    1.65    0.18
   0   0  15    0.35    0.17
   0   0  16    0.35    0.18
  -1   0   0   -0.01    0.01
   1   0   1   92.58    1.62
  -1   0  -1   85.10    1.65
   1   0  -1   91.52    1.62
  -1   0   1   89.54    1.63
  -1   0   2   21.18    0.39
   1   0  -2   21.69    0.40
  -1   0   2   21.39    0.39
  -1   0  -2   20.70    0.40
   1   0   2   20.80    0.40
   1   0  -2   21.17    0.39
   1   0   3    8.15    0.17
  -1   0  -3    7.92    0.17
   1   0  -3    7.77    0.17
  -1   0   3    7.88    0.17
  -1   0   3    7.92    0.17
  -1   0   3    8.04    0.18
  -1   0  -3    8.51    0.17
   1   0  -3    7.89    0.17
  -1   0  -3    7.74    0.18
   1   0   3    8.59    0.18
  -1   0   3    7.92    0.17
  -1   0  -4   21.01    0.40
  -1   0   4   21.29    0.39
  -1   0   4   20.44    0.40
  -1   0   4   20.77    0.40
   1   0   4   20.20    0.41
   1   0   4   20.84    0.40
  -1   0   4   20.05    0.39
   1   0  -4   19.96    0.40
  -1   0  -4   20.36    0.41
   1   0  -4   20.68    0.39
   1   0  -4   20.33    0.39
  -1   0  -4   20.31    0.39
  -1   0   4   20.69    0.41
  -1   0   5   34.50    0.62
   1   0  -5   32.25    0.63
  -1   0  -5   30.09    0.62
  -1   0   5   33.65    0.64
  -1   0   5   32.57    0.63
   1   0  -5   33.39    0.62
  -1   0  -5   32.71    0.64
   1   0  -5   33.09    0.62
  -1   0  -5   33.71    0.62
   1   0   5   33.67    0.63
   1   0   5   32.34    0.63
  -1   0   5   32.87    0.62
  -1   0   5   33.59    0.63
  -1   0  -5   33.65    0.63
   1   0   5   30.30    0.62
   1   0  -6  140.83    2.51
  -1   0   6  133.46    2.52
  -1   0  -6  138.38    2.51
   1   0  -6  135.87    2.53
  -1   0  -6  140.56    2.52
  -1   0   6  144.05    2.51
  -1   0  -6  133.73    2.54
  -1   0  -6  140.82    2.50
  -1   0   6  139.14    2.53
  -1   0   6  141.21    2.51
  -1   0   6  139.46    2.52
   1   0   6  143.19    2.52
   1   0  -6  140.82    2.51
   1   0   6  139.03    2.53
   1   0   6  140.13    2.50
  -1   0  -7    2.74    0.13
   1   0  -7    2.31    0.10
   1   0   7    2.41    0.13
   1   0  -7    2.65    0.13
   1   0  -7    2.62    0.11
   1   0   7    2.38    0.13
  -1   0   7    2.50    0.12
   1   0   7    2.22    0.09
  -1   0  -7    2.36    0.10
  -1   0   7    2.61    0.10
  -1   0  -7    2.41    0.12
  -1   0   7    2.42    0.10
  -1   0   7    2.23    0.12
   1   0   7    2.35    0.11
  -1   0  -7    2.27    0.11
  -1   0  -8    3.66    0.14
   1   0  -8    3.71    0.16
  -1   0  -8    4.13    0.17
  -1   0   8    3.85    0.13
  -1   0   8    3.51    0.17
   1   0   8    3.93    0.16
  -1   0   8    3.92    0.15
   1   0   8    3.58    0.14
   1   0   8    3.57    0.12
   1   0  -8    4.41    0.14
   1   0  -8    3.73    0.13
   1   0   8    3.78    0.17
  -1   0   8    3.79    0.16
  -1   0   9    0.04    0.08
   1   0   9   -0.01    0.08
  -1   0   9    0.06    0.07
   1   0  -9    0.00    0.07
  -1   0   9    0.03    0.07
   1   0   9    0.01    0.07
   1   0   9    0.08    0.07
  -1   0  -9    0.13    0.07
  -1   0   9    0.08    0.08
   1   0  -9    0.00    0.06
  -1   0  -9    0.03    0.06
   1   0  10    4.15    0.17
  -1   0  10    4.56    0.18
  -1   0 -10    4.10    0.17
  -1   0  10    3.86    0.19
  -1   0 -10    4.26    0.20
   1   0  10    4.16    0.20
  -1   0  11    8.67    0.30
   1   0  11    7.95    0.29
   1   0  11    8.06    0.26
  -1   0  11    8.77    0.27
   1   0  12    0.10    0.11
  -1   0  12    0.16    0.12
  -1   0  13    6.52    0.30
   1   0  13    6.39    0.29
  -1   0  14    9.74    0.38
   1   0  14    9.73    0.36
  -1   0  15    0.62    0.17
   1   0  15    0.59    0.18
  -1   0  16   -0.12    0.17
   1   0  16    0.02    0.17
   2   0   0   40.81    0.74
  -2   0   0   40.48    0.74
  -2   0   1  341.58    6.12
   2   0  -1  334.85    6.12
  -2   0  -1  343.08    6.16
  -2   0   2  249.34    4.41
   2   0   2  246.44    4.41
  -2   0   2  232.94    4.41
  -2   0  -2  239.33    4.46
   2   0  -2  241.31    4.40
   2   0  -2  242.94    4.41
  -2   0  -2  252.93    4.42
  -2   0  -2  247.22    4.40
  -2   0   3    8.87    0.19
   2   0  -3    8.71    0.19
  -2   0   3    8.62    0.19
  -2   0  -3    8.70    0.20
  -2   0  -3    8.74    0.19
  -2   0  -3    8.99    0.19
   2   0  -3    8.71    0.19
  -2   0   3    8.93    0.19
   2   0   3    8.80    0.19
   2   0   3    8.87    0.19
   2   0  -4   10.80    0.22
  -2   0   4   10.49    0.22
  -2   0  -4   10.92    0.23
  -2   0  -4   11.16    0.25
   2   0  -4   11.02    0.24
  -2   0   4   11.28    0.23
   2   0   4   11.16    0.24
  -2   0   4   10.86    0.24
  -2   0   4   10.96    0.24
   2   0  -4   11.17    0.23
  -2   0   4   10.93    0.23
  -2   0  -4   11.30    0.23
   2   0   4   11.09    0.23
   2   0  -5   38.61    0.75
  -2   0   5   39.55    0.75
  -2   0   5   40.19    0.75
  -2   0  -5   39.79    0.74
  -2   0   5   39.06    0.74
  -2   0  -5   39.08    0.76
   2   0   5   39.89    0.75
   2   0  -5   39.28    0.74
   2   0   5   39.54    0.74
  -2   0  -5   39.69    0.74
  -2   0   5   39.06    0.73
   2   0  -5   38.88    0.73
   2   0   6    1.12    0.08
   2   0   6    0.95    0.06
   2   0   6    1.13    0.10
  -2   0  -6    1.24    0.10
  -2   0  -6    1.27    0.08
  -2   0   6    1.11    0.08
  -2   0   6    0.91    0.07
   2   0  -6    0.88    0.07
   2   0  -6    0.97    0.07
  -2   0   6    1.07    0.07
  -2   0   6    1.03    0.08
  -2   0  -6    0.95    0.06
  -2   0  -6    0.96    0.08
   2   0  -6    1.02    0.08
   2   0   7   42.05    0.78
  -2   0   7   41.66    0.81
   2   0   7   43.04    0.81
   2   0   7   42.75    0.83
  -2   0  -7   42.33    0.84
   2   0  -7   41.42    0.82
  -2   0  -7   42.12    0.78
  -2   0   7   42.58    0.79
   2   0  -7   41.21    0.79
  -2   0   7   41.74    0.81
  -2   0  -7   42.49    0.81
  -2   0  -7   41.85    0.80
  -2   0   7   41.66    0.83
   2   0  -7   42.76    0.80
  -2   0  -8   16.44    0.36
   2   0   8   15.65    0.38
  -2   0   8   16.44    0.39
  -2   0   8   16.29    0.37
   2   0  -8   16.21    0.35
   2   0   8   16.16    0.39
  -2   0   8   16.78    0.37
  -2   0  -8   16.22    0.39
   2   0   8   16.49    0.37
  -2   0   8   16.06    0.34
   2   0  -8   16.26    0.34
   2   0  -8   16.61    0.37
  -2   0  -8   16.60    0.37
   2   0  -9   33.66    0.70
   2   0  -9   33.38    0.68
  -2   0  -9   34.66    0.69
   2   0   9   33.62    0.70
  -2   0   9   34.58    0.69
   2   0  -9   32.37    0.66
  -2   0  -9   33.43    0.71
   2   0   9   34.66    0.68
  -2   0   9   34.09    0.71
  -2   0  -9   33.32    0.68
   2   0   9   33.11    0.71
   2   0  10    6.12    0.21
  -2   0  10    5.96    0.22
   2   0  10    6.58    0.24
  -2   0 -10    6.46    0.24
   2   0  10    6.12    0.23
  -2   0  10    5.74    0.24
  -2   0 -10    6.43    0.20
   2   0  11   12.24    0.32
  -2   0  11   12.47    0.33
  -2   0  11   11.90    0.36
   2   0  11   11.97    0.35
   2   0  12   13.65    0.39
  -2   0  12   12.77    0.39
   2   0  13    0.55    0.14
  -2   0  13    0.43    0.14
   2   0  14    0.48    0.15
  -2   0  14    0.10    0.14
   2   0  15    0.77    0.18
  -2   0  15    1.15    0.19
   2   0  16   -0.02    0.17
  -2   0  16    0.07    0.17
   3   0   0    0.09    0.03
  -3   0   0    0.05    0.03
  -3   0   0    0.14    0.03
   3   0  -1    2.82    0.08
  -3   0   1    2.71    0.08
  -3   0   1    2.73    0.08
   3   0  -1    2.78    0.08
  -3   0  -1    2.71    0.09
  -3   0  -1    2.82    0.08
  -3   0  -2   27.26    0.51
   3   0  -2   27.01    0.51
  -3   0   2   27.88    0.51
  -3   0  -2   26.09    0.53
  -3   0   2   27.46    0.51
  -3   0   2   26.58    0.51
   3   0   2   27.53    0.51
  -3   0  -2   26.65    0.51
  -3   0  -2   27.83    0.51
   3   0  -2   27.31    0.51
  -3   0   3   82.11    1.48
   3   0  -3   81.55    1.48
  -3   0   3   85.47    1.48
   3   0  -3   79.48    1.48
   3   0   3   80.29    1.48
  -3   0  -3   80.05    1.50
  -3   0  -3   80.92    1.48
  -3   0  -3   82.15    1.48
  -3   0  -3   80.65    1.48
  -3   0   3   83.16    1.48
   3   0  -4   55.05    1.02
  -3   0  -4   54.68    1.02
  -3   0  -4   53.14    1.04
   3   0   4   55.01    1.02
  -3   0   4   56.07    1.03
  -3   0   4   54.81    1.02
   3   0  -4   55.59    1.00
  -3   0  -4   56.55    1.02
  -3   0   4   55.67    1.00
  -3   0   4   55.66    1.02
   3   0   4   55.92    1.02
   3   0   5  233.60    4.08
   3   0  -5  229.03    4.07
  -3   0  -5  222.57    4.07
  -3   0  -5  225.27    4.07
  -3   0   5  229.40    4.08
   3   0  -5  231.86    4.05
  -3   0   5  230.11    4.05
   3   0   5  223.89    4.07
  -3   0   5  230.00    4.07
  -3   0  -5  225.22    4.09
  -3   0   5  217.07    4.06
  -3   0  -6   29.08    0.58
  -3   0   6   29.38    0.58
   3   0   6   28.95    0.59
   3   0   6   28.96    0.57
  -3   0   6   29.74    0.55
  -3   0   6   28.87    0.57
   3   0  -6   29.24    0.56
  -3   0  -6   29.09    0.57
  -3   0  -6   29.46    0.61
   3   0  -6   28.76    0.57
  -3   0   6   29.61    0.59
   3   0   7    1.45    0.11
   3   0   7    1.43    0.10
   3   0  -7    1.61    0.08
   3   0   7    1.46    0.07
  -3   0   7    1.56    0.10
  -3   0   7    1.58    0.08
  -3   0  -7    1.52    0.10
   3   0  -7    1.71    0.11
  -3   0  -7    1.53    0.13
  -3   0   7    1.38    0.11
  -3   0  -7    1.38    0.10
  -3   0   7    1.46    0.12
  -3   0   8    5.03    0.17
  -3   0  -8    4.90    0.19
  -3   0  -8    4.87    0.17
  -3   0   8    4.83    0.19
   3   0  -8    5.04    0.15
  -3   0   8    4.73    0.17
  -3   0   8    4.81    0.15
   3   0   8    4.67    0.19
   3   0   8    4.59    0.16
   3   0  -8    4.78    0.17
  -3   0  -8    4.90    0.17
   3   0   9   13.25    0.34
  -3   0  -9   12.81    0.35
  -3   0   9   13.07    0.34
   3   0   9   13.05    0.31
  -3   0  -9   11.64    0.31
  -3   0  -9   12.91    0.32
   3   0  -9   12.83    0.31
  -3   0   9   12.27    0.32
   3   0  10    2.25    0.15
  -3   0 -10    2.25    0.17
   3   0  10    2.44    0.17
  -3   0  10    2.52    0.18
   3   0  10    1.89    0.17
  -3   0  10    2.40    0.16
  -3   0 -10    2.41    0.15
  -3   0 -10    2.24    0.15
  -3   0  11    1.47    0.13
   3   0  11    1.71    0.13
  -3   0 -11    1.42    0.14
  -3   0 -11    1.33    0.12
   3   0  11    1.24    0.14
  -3   0  11    1.40    0.15
   3   0  12    4.19    0.24
  -3   0  12    4.48    0.23
  -3   0  12    4.03    0.25
   3   0  13    9.60    0.36
  -3   0  13    9.35    0.35
  -3   0  14   13.90    0.44
   3   0  14   11.57    0.42
  -3   0  15    3.70    0.30
   3   0  15    3.68    0.29
   3   0  16    5.29    0.35
  -3   0  16    5.26    0.35
  -4   0   0  114.99    2.05
  -4   0   0  114.70    2.05
  -4   0   0  113.86    2.05
  -4   0   0  112.23    2.06
   4   0   0  115.21    2.05
  -4   0  -1    5.92    0.14
  -4   0   1    5.59    0.14
  -4   0   1    5.61    0.14
  -4   0   1    5.64    0.13
  -4   0   1    5.80    0.15
  -4   0  -1    5.57    0.14
  -4   0  -1    5.51    0.14
   4   0   1    5.70    0.13
   4   0  -1    5.57    0.14
   4   0   2    0.78    0.06
  -4   0   2    0.78    0.06
  -4   0  -2    0.76    0.06
  -4   0   2    0.72    0.06
  -4   0  -2    0.64    0.06
   4   0  -2    0.78    0.07
  -4   0  -2    0.78    0.08
  -4   0   2    0.89    0.05
  -4   0  -2    0.88    0.06
   4   0   3   28.62    0.54
  -4   0  -3   27.43    0.56
  -4   0   3   28.45    0.54
  -4   0  -3   28.23    0.54
  -4   0  -3   28.02    0.54
  -4   0  -3   28.10    0.54
  -4   0   3   27.97    0.54
  -4   0   3   28.92    0.53
   4   0  -3   28.50    0.55
  -4   0  -4    1.10    0.08
   4   0   4    1.36    0.08
  -4   0   4    1.17    0.06
  -4   0  -4    1.31    0.08
  -4   0   4    1.09    0.08
  -4   0  -4    1.34    0.08
  -4   0   4    1.14    0.09
  -4   0  -4    1.34    0.10
  -4   0   4    1.27    0.08
   4   0  -4    1.25    0.09
  -4   0   5   80.14    1.48
  -4   0  -5   81.24    1.49
  -4   0  -5   81.19    1.48
  -4   0   5   81.11    1.50
   4   0  -5   79.31    1.49
  -4   0  -5   77.76    1.51
   4   0   5   81.19    1.49
  -4   0   5   82.31    1.46
  -4   0   5   82.21    1.49
   4   0   5   81.78    1.48
  -4   0   6    7.10    0.20
   4   0   6    7.30    0.21
  -4   0  -6    7.09    0.19
  -4   0   6    7.32    0.19
   4   0  -6    7.21    0.20
  -4   0  -6    6.97    0.19
   4   0   6    7.24    0.19
  -4   0   6    7.19    0.21
  -4   0  -6    7.53    0.23
  -4   0   6    7.29    0.17
  -4   0  -7   32.28    0.65
  -4   0  -7   32.69    0.65
  -4   0   7   33.20    0.65
   4   0   7   32.40    0.64
   4   0  -7   32.84    0.65
   4   0   7   32.74    0.66
   4   0  -7   32.69    0.62
  -4   0  -7   31.45    0.68
  -4   0   7   32.03    0.62
  -4   0   7   32.15    0.66
  -4   0   7   32.42    0.64
   4   0  -8   16.56    0.35
   4   0  -8   17.15    0.38
  -4   0  -8   17.08    0.42
  -4   0   8   16.19    0.38
  -4   0   8   16.50    0.38
  -4   0  -8   17.22    0.38
  -4   0   8   16.92    0.40
  -4   0  -8   16.89    0.38
   4   0   8   16.51    0.39
   4   0   8   17.33    0.38
   4   0   9    0.33    0.08
  -4   0  -9    0.24    0.09
   4   0   9    0.27    0.09
  -4   0  -9    0.36    0.08
   4   0  -9    0.27    0.09
  -4   0  -9    0.25    0.08
  -4   0   9    0.16    0.10
  -4   0   9    0.17    0.09
  -4   0 -10    0.16    0.10
   4   0  10    0.20    0.10
  -4   0 -10    0.26    0.09
   4   0  10    0.31    0.09
  -4   0 -10    0.25    0.09
  -4   0  10    0.11    0.09
  -4   0  10    0.18    0.11
  -4   0 -11    5.92    0.23
  -4   0 -11    6.14    0.27
  -4   0  11    6.03    0.25
   4   0  11    5.38    0.23
  -4   0 -11    5.63    0.22
  -4   0  11    5.70    0.23
   4   0  11    5.72    0.25
  -4   0  12    0.06    0.11
   4   0  12    0.07    0.11
  -4   0  12   -0.14    0.12
   4   0  13    3.27    0.24
  -4   0  13    3.11    0.25
   4   0  14    0.76    0.16
  -4   0  14    0.83    0.17
   4   0  15   -0.02    0.15
  -4   0  15   -0.09    0.16
   4   0  16    0.49    0.19
  -4   0  16    0.49    0.20
  -5   0   0    0.08    0.04
   5   0   0    0.02    0.04
  -5   0   0    0.00    0.03
  -5   0   0    0.00    0.04
  -5   0   1   14.47    0.30
  -5   0   1   14.13    0.31
   5   0   1   14.80    0.30
  -5   0  -1   14.44    0.32
  -5   0  -1   14.57    0.30
  -5   0  -1   14.80    0.30
  -5   0   1   14.80    0.30
  -5   0  -1   14.81    0.30
  -5   0   1   14.73    0.29
   5   0  -1   14.77    0.30
  -5   0  -2   78.93    1.43
  -5   0   2   78.83    1.43
  -5   0  -2   79.58    1.43
   5   0   2   78.98    1.42
  -5   0   2   79.10    1.42
  -5   0  -2   78.63    1.43
  -5   0  -2   76.52    1.45
   5   0  -2   77.53    1.43
  -5   0   2   78.96    1.43
  -5   0   2   75.89    1.43
   5   0   2   78.69    1.43
  -5   0   3  253.59    4.43
  -5   0  -3  248.91    4.43
   5   0  -3  242.15    4.43
  -5   0  -3  249.07    4.43
  -5   0  -3  250.16    4.43
   5   0   3  249.64    4.43
  -5   0   3  246.62    4.43
   5   0   3  243.16    4.42
  -5   0  -3  249.64    4.46
  -5   0   3  239.49    4.45
  -5   0   3  250.86    4.41
   5   0   4   93.31    1.70
   5   0   4   94.07    1.68
  -5   0  -4   92.33    1.70
  -5   0  -4   95.43    1.70
  -5   0  -4   90.09    1.73
  -5   0   4   93.01    1.68
  -5   0   4   94.08    1.70
  -5   0   4   93.76    1.71
  -5   0  -4   94.39    1.71
  -5   0   4   90.33    1.70
   5   0  -4   93.44    1.70
  -5   0   5   96.17    1.81
  -5   0   5   98.52    1.83
  -5   0  -5   98.66    1.82
  -5   0  -5  101.59    1.82
   5   0   5  101.99    1.82
  -5   0   5  101.94    1.82
  -5   0  -5   97.32    1.85
  -5   0  -5   99.77    1.82
  -5   0   5  100.22    1.80
   5   0  -5   97.60    1.82
   5   0   5  100.90    1.82
   5   0   5   97.43    1.78
  -5   0   6   36.05    0.73
  -5   0  -6   35.84    0.75
  -5   0  -6   36.61    0.72
   5   0   6   37.54    0.68
  -5   0   6   37.40    0.70
   5   0  -6   36.77    0.72
   5   0   6   37.48    0.72
  -5   0   6   37.55    0.73
  -5   0   6   36.83    0.72
  -5   0  -6   36.70    0.72
   5   0   6   37.36    0.73
  -5   0   7   50.45    0.99
  -5   0  -7   49.60    0.97
   5   0   7   50.50    0.97
  -5   0  -7   51.01    1.02
  -5   0   7   51.53    0.94
  -5   0   7   51.02    0.98
  -5   0  -7   50.97    0.97
   5   0   7   50.23    0.98
   5   0  -7   50.92    0.97
  -5   0   7   49.71    0.97
  -5   0   8    7.41    0.24
  -5   0   8    7.31    0.23
   5   0   8    7.66    0.23
   5   0  -8    7.59    0.23
  -5   0  -8    7.14    0.22
   5   0   8    7.31    0.22
  -5   0  -8    7.04    0.22
  -5   0  -8    7.83    0.26
  -5   0  -9   12.89    0.37
   5   0   9   12.78    0.34
  -5   0  -9   12.73    0.32
   5   0   9   12.98    0.32
   5   0  -9   13.42    0.33
  -5   0  -9   12.49    0.33
  -5   0   9   13.08    0.36
  -5   0   9   12.89    0.34
  -5   0  10    0.43    0.11
   5   0  10    0.24    0.10
  -5   0 -10    0.62    0.10
  -5   0  10    0.30    0.10
   5   0  10    0.30    0.09
   5   0 -10    0.40    0.10
  -5   0 -10    0.28    0.11
  -5   0 -10    0.30    0.09
  -5   0 -11    0.84    0.11
  -5   0  11    0.83    0.12
  -5   0  11    0.99    0.14
  -5   0 -11    0.72    0.11
  -5   0 -11    0.89    0.14
   5   0  11    0.75    0.13
   5   0  11    0.81    0.15
  -5   0 -12    0.54    0.14
  -5   0  12    0.51    0.13
   5   0  12    0.35    0.13
  -5   0  12    0.47    0.14
  -5   0  13   13.02    0.42
   5   0  13   13.93    0.42
  -5   0  14    5.74    0.32
   5   0  14    6.03    0.32
   5   0  15    2.29    0.22
  -5   0  15    2.09    0.22
   5   0  16    5.89    0.35
  -5   0  16    5.79    0.37
  -6   0   0  177.27    3.15
  -6   0   0  176.19    3.15
  -6   0   0  179.26    3.15
   6   0   0  174.19    3.15
  -6   0   0  170.03    3.17
  -6   0  -1  184.16    3.26
  -6   0   1  175.59    3.28
  -6   0  -1  180.58    3.26
   6   0   1  182.36    3.26
  -6   0   1  181.86    3.26
  -6   0   1  183.73    3.27
  -6   0  -1  178.71    3.29
  -6   0   1  187.00    3.27
  -6   0  -1  184.40    3.27
   6   0  -1  179.35    3.27
  -6   0  -2    0.13    0.05
  -6   0  -2    0.09    0.06
   6   0  -2    0.13    0.05
  -6   0   2    0.05    0.05
  -6   0   2    0.07    0.05
  -6   0   2    0.04    0.04
   6   0   2    0.11    0.04
   6   0   2    0.17    0.04
  -6   0  -2    0.14    0.05
  -6   0   2    0.02    0.05
  -6   0  -2    0.06    0.04
   6   0  -3    0.30    0.06
   6   0   3    0.39    0.05
  -6   0  -3    0.41    0.06
  -6   0   3    0.26    0.06
  -6   0  -3    0.29    0.05
  -6   0   3    0.19    0.06
  -6   0   3    0.29    0.05
  -6   0   3    0.35    0.06
   6   0  -4   17.95    0.38
  -6   0   4   17.72    0.38
  -6   0  -4   17.78    0.41
   6   0   4   17.86    0.38
  -6   0   4   17.61    0.38
  -6   0   4   17.68    0.38
  -6   0  -4   17.80    0.38
  -6   0   4   17.86    0.36
   6   0   4   18.01    0.35
  -6   0  -4   17.90    0.38
  -6   0  -4   17.92    0.37
  -6   0   5    3.40    0.13
  -6   0   5    3.10    0.14
   6   0   5    3.18    0.10
  -6   0  -5    3.24    0.13
   6   0   5    3.11    0.13
  -6   0  -5    3.17    0.13
   6   0  -5    3.31    0.14
  -6   0   5    3.28    0.11
  -6   0  -5    3.41    0.16
  -6   0  -5    3.22    0.13
  -6   0   5    2.93    0.14
   6   0   6   40.40    0.78
  -6   0   6   41.13    0.76
  -6   0   6   39.63    0.80
  -6   0   6   40.23    0.78
  -6   0  -6   39.50    0.83
  -6   0  -6   39.99    0.78
   6   0  -6   39.25    0.79
   6   0   6   41.12    0.80
  -6   0   6   40.79    0.79
  -6   0  -6   41.06    0.79
   6   0   6   40.63    0.75
   6   0   7    5.52    0.18
   6   0   7    5.35    0.19
  -6   0  -7    5.69    0.22
  -6   0   7    5.77    0.21
  -6   0   7    5.70    0.18
  -6   0  -7    5.59    0.18
   6   0  -7    5.91    0.19
  -6   0   7    5.42    0.19
  -6   0  -7    5.36    0.18
  -6   0   7    4.72    0.21
   6   0   8   10.58    0.27
  -6   0   8   10.42    0.30
   6   0  -8   10.65    0.28
  -6   0  -8   10.66    0.33
  -6   0  -8   10.50    0.28
  -6   0  -8   10.37    0.27
  -6   0   8   10.57    0.29
   6   0   8   10.69    0.29
   6   0   9   13.04    0.33
   6   0   9   12.90    0.34
  -6   0  -9   13.14    0.33
  -6   0  -9   13.06    0.33
   6   0  -9   12.42    0.33
  -6   0  -9   12.72    0.38
  -6   0   9   12.42    0.34
  -6   0   9   12.60    0.36
  -6   0 -10   10.01    0.34
  -6   0 -10    9.10    0.29
   6   0  10    9.53    0.30
   6   0  10    9.43    0.28
  -6   0  10    9.26    0.31
  -6   0 -10    9.62    0.28
   6   0 -10    9.34    0.29
  -6   0  10    9.47    0.30
   6   0  11    6.80    0.27
  -6   0  11    6.60    0.28
  -6   0 -11    6.91    0.30
  -6   0  11    6.68    0.26
  -6   0 -11    7.26    0.25
  -6   0 -11    6.61    0.25
  -6   0 -12    7.27    0.27
  -6   0  12    6.37    0.31
   6   0  12    7.66    0.30
  -6   0  12    7.11    0.29
   6   0  13    0.72    0.15
  -6   0  13    0.85    0.16
   6   0  14   -0.02    0.14
  -6   0  14    0.35    0.16
  -6   0  15    0.08    0.17
   6   0  15    0.04    0.16
   6   0  16    0.11    0.18
  -6   0  16    0.28    0.18
  -7   0   0    0.02    0.05
  -7   0   0    0.02    0.04
  -7   0   0    0.09    0.05
   7   0   0    0.16    0.05
  -7   0   0    0.03    0.05
  -7   0  -1   17.53    0.40
  -7   0  -1   18.10    0.38
  -7   0  -1   18.00    0.37
  -7   0   1   17.81    0.38
   7   0  -1   18.20    0.38
  -7   0   1   17.72    0.38
  -7   0  -1   18.29    0.37
  -7   0   1   18.05    0.39
   7   0   1   17.98    0.37
  -7   0   1   18.50    0.37
   7   0   2    1.78    0.10
  -7   0  -2    1.75    0.10
   7   0   2    1.68    0.09
  -7   0   2    2.03    0.11
   7   0  -2    1.68    0.11
  -7   0  -2    1.78    0.10
  -7   0   2    2.06    0.11
  -7   0  -2    1.91    0.12
  -7   0   2    1.86    0.10
  -7   0   2    1.98    0.09
   7   0   3    7.76    0.19
  -7   0  -3    7.46    0.20
  -7   0  -3    7.84    0.20
   7   0  -3    7.62    0.21
  -7   0   3    7.57    0.19
  -7   0   3    7.48    0.20
   7   0   3    7.63    0.20
  -7   0  -3    7.93    0.24
  -7   0   3    7.66    0.21
  -7   0   3    7.62    0.21
  -7   0   4   16.87    0.37
  -7   0  -4   17.37    0.37
  -7   0  -4   16.42    0.37
   7   0   4   17.03    0.37
  -7   0   4   15.85    0.37
  -7   0  -4   16.66    0.36
  -7   0  -4   16.91    0.40
   7   0   4   16.56    0.34
  -7   0   4   16.98    0.35
  -7   0   4   17.11    0.37
   7   0  -4   16.63    0.37
  -7   0  -5    9.92    0.26
  -7   0   5   10.15    0.27
   7   0   5   10.64    0.23
  -7   0  -5   10.86    0.30
   7   0   5   10.59    0.27
  -7   0   5   10.53    0.26
  -7   0  -5   10.82    0.27
  -7   0   5   11.03    0.24
  -7   0  -5   10.52    0.27
   7   0  -5   10.45    0.27
  -7   0   5   10.42    0.27
  -7   0  -6    2.19    0.17
   7   0   6    2.25    0.14
  -7   0  -6    2.31    0.14
  -7   0   6    2.42    0.11
  -7   0  -6    2.45    0.13
  -7   0   6    2.18    0.14
   7   0  -6    2.19    0.14
  -7   0   6    2.40    0.14
   7   0   6    1.99    0.09
  -7   0  -6    2.60    0.14
  -7   0   6    2.56    0.13
  -7   0  -7   27.41    0.57
  -7   0   7   27.90    0.59
  -7   0  -7   27.15    0.57
   7   0  -7   27.24    0.58
   7   0   7   27.32    0.57
  -7   0  -7   26.85    0.61
  -7   0   7   24.81    0.61
   7   0   7   27.12    0.58
  -7   0   7   28.29    0.58
   7   0   8    3.20    0.17
   7   0   8    3.20    0.16
  -7   0  -8    3.39    0.21
  -7   0   8    3.10    0.17
  -7   0   8    3.43    0.18
  -7   0  -8    3.39    0.16
   7   0  -8    3.34    0.18
  -7   0  -8    3.43    0.16
  -7   0  -9    0.10    0.11
  -7   0  -9    0.02    0.08
   7   0   9    0.16    0.09
  -7   0   9    0.03    0.09
  -7   0   9   -0.07    0.10
   7   0   9    0.09    0.08
  -7   0  -9    0.00    0.09
   7   0  -9    0.06    0.09
  -7   0 -10    0.09    0.11
   7   0  10    0.14    0.09
  -7   0  10    0.04    0.11
  -7   0 -10    0.09    0.09
  -7   0  10    0.25    0.11
  -7   0 -10    0.09    0.10
   7   0 -10    0.00    0.10
   7   0  10    0.10    0.10
  -7   0 -11    0.01    0.10
   7   0 -11   -0.06    0.15
  -7   0 -11    0.06    0.12
  -7   0  11    0.06    0.12
  -7   0  11   -0.02    0.11
  -7   0 -11   -0.01    0.09
   7   0  11    0.04    0.11
   7   0  12    3.49    0.24
  -7   0  12    3.88    0.26
  -7   0 -12    3.48    0.22
  -7   0  12    3.63    0.23
  -7   0 -12    3.60    0.27
  -7   0  13    0.20    0.15
   7   0  13    0.05    0.13
  -7   0  14    0.45    0.17
   7   0  14    0.55    0.16
   7   0  15    1.20    0.20
  -7   0  15    1.34    0.21
  -7   0  16    0.24    0.24
   7   0  16    0.17    0.18
   8   0   0   41.84    0.81
  -8   0   0   42.43    0.81
  -8   0   0   42.28    0.80
  -8   0   0   40.69    0.83
  -8   0   0   42.75    0.81
  -8   0  -1   66.48    1.22
  -8   0  -1   65.94    1.22
   8   0   1   65.16    1.21
  -8   0  -1   65.20    1.22
  -8   0   1   65.42    1.22
  -8   0   1   65.25    1.22
  -8   0   1   63.52    1.24
   8   0  -1   66.89    1.22
  -8   0  -1   63.53    1.24
  -8   0   1   65.18    1.21
  -8   0   2  215.35    3.88
  -8   0   2  218.19    3.90
  -8   0  -2  222.53    3.90
   8   0   2  221.00    3.89
   8   0  -2  216.11    3.90
   8   0   2  219.26    3.89
  -8   0   2  210.48    3.91
  -8   0  -2  211.52    3.89
  -8   0  -2  220.02    3.90
  -8   0  -2  210.76    3.93
  -8   0   2  215.98    3.90
  -8   0   3   45.10    0.85
   8   0  -3   44.94    0.88
   8   0   3   44.63    0.85
  -8   0   3   45.52    0.88
  -8   0   3   44.18    0.88
  -8   0  -3   45.68    0.87
  -8   0   3   45.30    0.87
  -8   0  -3   45.80    0.87
  -8   0  -3   45.59    0.91
   8   0   3   45.87    0.87
  -8   0  -3   45.33    0.87
  -8   0  -4    0.96    0.09
   8   0   4    1.20    0.09
  -8   0  -4    0.92    0.08
  -8   0  -4    1.23    0.11
   8   0  -4    0.96    0.09
  -8   0   4    0.78    0.09
  -8   0   4    0.99    0.11
   8   0   4    0.76    0.08
  -8   0   4    0.88    0.07
  -8   0   4    0.93    0.09
  -8   0  -4    1.16    0.14
  -8   0   5   15.41    0.36
   8   0  -5   15.43    0.36
  -8   0  -5   15.40    0.35
   8   0   5   15.11    0.35
  -8   0   5   14.72    0.35
  -8   0   5   15.11    0.36
  -8   0   5   15.39    0.33
   8   0   5   15.36    0.32
  -8   0  -5   15.72    0.40
  -8   0  -5   14.83    0.35
  -8   0  -5   15.11    0.35
  -8   0  -6    2.83    0.14
   8   0  -6    2.66    0.15
  -8   0   6    3.00    0.12
  -8   0   6    2.87    0.15
   8   0   6    3.00    0.14
  -8   0   6    2.72    0.16
  -8   0  -6    3.15    0.15
  -8   0  -6    2.68    0.15
  -8   0   6    2.83    0.15
  -8   0  -6    3.03    0.19
  -8   0  -7    1.66    0.13
  -8   0   7    1.55    0.15
  -8   0  -7    1.47    0.14
  -8   0  -7    1.66    0.14
  -8   0  -7    1.73    0.17
   8   0   7    1.68    0.13
  -8   0   7    1.41    0.12
   8   0  -7    1.42    0.12
   8   0   7    1.37    0.13
   8   0   8   48.61    0.98
  -8   0  -8   49.21    0.96
  -8   0  -8   49.00    0.97
  -8   0  -8   47.96    1.02
  -8   0   8   48.21    0.99
   8   0  -8   49.38    0.97
   8   0   8   49.33    0.96
  -8   0   8   48.55    0.98
  -8   0  -9    0.88    0.12
  -8   0  -9    0.70    0.14
   8   0   9    0.89    0.12
   8   0   9    0.85    0.11
   8   0  -9    0.94    0.13
  -8   0  -9    0.96    0.11
  -8   0   9    0.85    0.12
  -8   0   9    0.87    0.13
  -8   0 -10   13.21    0.42
   8   0  10   13.02    0.36
  -8   0 -10   13.73    0.37
  -8   0  10   13.23    0.40
  -8   0  10   13.18    0.38
   8   0  10   13.68    0.38
  -8   0 -10   13.28    0.36
   8   0 -10   13.21    0.38
   8   0  11   18.19    0.48
  -8   0 -11   18.26    0.46
  -8   0  11   18.44    0.48
  -8   0  11   17.96    0.49
  -8   0 -11   18.01    0.53
  -8   0 -11   18.55    0.47
   8   0 -11   19.72    0.48
  -8   0 -12    6.53    0.33
  -8   0  12    6.51    0.28
  -8   0 -12    6.33    0.28
  -8   0  12    6.37    0.31
   8   0  12    6.75    0.30
  -8   0  13    3.24    0.26
   8   0  13    3.76    0.25
  -8   0 -13    3.40    0.31
   8   0  14    0.93    0.18
  -8   0  14    0.86    0.18
   8   0  15    0.01    0.17
  -8   0  15    0.08    0.17
   8   0  16    0.06    0.18
   9   0   0    0.04    0.06
  -9   0   0   -0.02    0.05
  -9   0   0    0.03    0.06
  -9   0   0    0.00    0.07
  -9   0   0    0.01    0.06
   9   0  -1   15.37    0.36
  -9   0  -1   15.62    0.35
  -9   0   1   15.64    0.34
  -9   0  -1   15.86    0.35
  -9   0   1   16.08    0.35
  -9   0   1   15.84    0.36
  -9   0   1   15.75    0.37
   9   0   1   15.47    0.35
  -9   0  -1   15.90    0.36
  -9   0  -1   15.94    0.38
  -9   0  -2   27.57    0.57
   9   0   2   28.04    0.56
   9   0  -2   27.66    0.58
  -9   0  -2   27.64    0.57
  -9   0  -2   28.65    0.57
  -9   0   2   28.00    0.57
  -9   0  -2   27.40    0.60
  -9   0   2   28.19    0.56
  -9   0   2   27.93    0.58
   9   0   2   28.32    0.57
  -9   0   2   27.20    0.57
  -9   0  -3   29.93    0.61
  -9   0   3   30.18    0.61
  -9   0  -3   29.46    0.61
  -9   0  -3   30.05    0.61
  -9   0  -3   29.67    0.65
  -9   0   3   30.24    0.61
   9   0   3   30.05    0.60
   9   0   3   29.94    0.59
  -9   0   3   29.40    0.62
  -9   0   3   29.34    0.59
   9   0  -3   28.96    0.61
  -9   0   4   24.29    0.52
   9   0   4   24.80    0.51
  -9   0  -4   24.93    0.51
  -9   0  -4   24.43    0.56
  -9   0   4   24.43    0.52
  -9   0  -4   24.34    0.52
  -9   0   4   24.87    0.52
   9   0   4   23.29    0.49
  -9   0  -4   24.33    0.52
  -9   0   4   24.78    0.49
   9   0  -4   23.50    0.52
  -9   0  -5   39.45    0.79
  -9   0   5   39.69    0.76
   9   0   5   39.57    0.78
   9   0   5   39.35    0.75
  -9   0  -5   38.67    0.83
  -9   0  -5   39.42    0.79
  -9   0   5   38.85    0.79
  -9   0   5   38.46    0.79
  -9   0   5   39.03    0.78
   9   0  -5   39.31    0.80
  -9   0  -5   39.38    0.78
  -9   0  -6    0.10    0.08
  -9   0   6    0.03    0.08
   9   0  -6    0.09    0.09
  -9   0   6    0.05    0.07
  -9   0   6    0.03    0.07
  -9   0  -6   -0.09    0.09
  -9   0  -6   -0.04    0.07
   9   0   6    0.01    0.07
  -9   0  -6    0.00    0.07
  -9   0   6    0.02    0.08
  -9   0   7    1.32    0.13
  -9   0  -7    1.30    0.12
   9   0   7    1.38    0.12
  -9   0  -7    1.52    0.13
  -9   0  -7    1.55    0.15
   9   0  -7    1.46    0.13
  -9   0   7    1.66    0.14
  -9   0  -7    1.24    0.12
  -9   0  -8   10.81    0.31
  -9   0  -8   11.59    0.33
  -9   0   8   11.25    0.33
   9   0   8   10.93    0.32
  -9   0   8   10.71    0.32
   9   0   8   11.58    0.31
   9   0  -8   10.84    0.32
  -9   0  -8   11.36    0.37
   9   0   9    4.61    0.21
  -9   0  -9    5.07    0.21
   9   0  -9    4.22    0.23
  -9   0   9    4.62    0.23
  -9   0  -9    4.64    0.22
   9   0   9    4.89    0.23
  -9   0  -9    4.38    0.27
  -9   0   9    5.11    0.24
   9   0  10    0.08    0.11
  -9   0  10    0.20    0.12
  -9   0 -10    0.06    0.10
  -9   0  10   -0.04    0.12
   9   0 -10    0.31    0.13
   9   0  10    0.19    0.10
  -9   0 -10   -0.08    0.13
  -9   0 -10    0.23    0.11
  -9   0 -11    4.11    0.23
  -9   0 -11    3.71    0.21
  -9   0  11    3.62    0.23
   9   0 -11    3.47    0.24
  -9   0 -11    3.66    0.28
   9   0  11    3.64    0.24
  -9   0  11    3.30    0.23
  -9   0 -12    0.58    0.17
  -9   0  12    0.80    0.15
   9   0  12    0.71    0.15
  -9   0  12    0.58    0.16
  -9   0 -12    0.78    0.14
  -9   0  13    1.70    0.20
   9   0  13    1.64    0.19
  -9   0 -13    1.18    0.17
  -9   0  14    4.32    0.32
   9   0  14    3.94    0.30
  -9   0  15    0.18    0.18
   9   0  15    0.25    0.18
 -10   0   0    1.45    0.12
 -10   0   0    1.73    0.12
  10   0   0    1.73    0.12
 -10   0   0    1.57    0.15
 -10   0   0    1.79    0.12
 -10   0  -1   70.97    1.30
 -10   0  -1   67.86    1.29
 -10   0   1   67.25    1.32
 -10   0   1   68.89    1.29
  10   0  -1   68.45    1.30
  10   0   1   68.69    1.29
 -10   0  -1   67.95    1.34
 -10   0  -1   69.63    1.30
 -10   0   1   70.10    1.31
 -10   0   1   68.64    1.30
 -10   0  -2    8.20    0.23
  10   0   2    8.45    0.24
 -10   0   2    8.76    0.23
 -10   0  -2    8.47    0.24
  10   0   2    8.11    0.23
 -10   0  -2    8.77    0.24
 -10   0   2    8.26    0.24
 -10   0   2    8.54    0.26
  10   0  -2    8.50    0.25
 -10   0  -2    8.37    0.27
 -10   0   2    8.53    0.24
  10   0   3   27.08    0.55
 -10   0   3   26.40    0.57
  10   0   3   27.54    0.56
 -10   0  -3   27.04    0.56
 -10   0   3   26.86    0.58
  10   0  -3   26.16    0.57
 -10   0  -3   26.81    0.57
 -10   0   3   27.15    0.54
 -10   0  -3   26.76    0.56
 -10   0   3   26.98    0.57
 -10   0  -3   26.34    0.61
  10   0  -4   21.01    0.47
 -10   0   4   20.95    0.44
 -10   0   4   20.39    0.47
 -10   0  -4   20.46    0.46
 -10   0  -4   21.12    0.47
 -10   0  -4   20.37    0.51
  10   0   4   20.74    0.44
 -10   0   4   21.10    0.47
 -10   0   4   20.91    0.47
 -10   0  -4   20.97    0.46
  10   0   4   20.80    0.46
 -10   0  -5    0.31    0.10
 -10   0   5    0.17    0.09
 -10   0  -5    0.27    0.08
  10   0   5    0.25    0.07
  10   0  -5    0.27    0.10
 -10   0  -5    0.15    0.09
 -10   0  -5    0.27    0.08
 -10   0   5    0.06    0.09
  10   0   5    0.24    0.08
 -10   0   5    0.21    0.08
 -10   0   5    0.23    0.07
  10   0  -6    0.35    0.10
 -10   0  -6    0.55    0.10
 -10   0  -6    0.39    0.11
 -10   0   6    0.32    0.10
 -10   0  -6    0.19    0.08
 -10   0  -6    0.40    0.09
  10   0   6    0.32    0.09
 -10   0   6    0.30    0.10
 -10   0   7   16.78    0.43
 -10   0  -7   16.70    0.48
  10   0  -7   17.71    0.43
  10   0   7   16.40    0.41
 -10   0  -7   16.90    0.41
 -10   0   7   17.16    0.43
 -10   0  -7   16.94    0.42
 -10   0  -7   16.92    0.42
 -10   0  -8    0.45    0.11
  10   0  -8    0.33    0.12
 -10   0  -8    0.44    0.10
 -10   0  -8    0.38    0.13
  10   0   8    0.41    0.10
 -10   0   8    0.37    0.11
  10   0   8    0.31    0.10
 -10   0   8    0.39    0.11
 -10   0   9    8.71    0.31
 -10   0  -9    9.42    0.29
  10   0  -9    9.28    0.31
 -10   0  -9    8.50    0.36
 -10   0  -9    9.03    0.30
 -10   0   9    9.39    0.33
  10   0   9    9.01    0.31
  10   0   9    9.43    0.29
  10   0  10   16.07    0.46
  10   0  10   16.38    0.44
 -10   0 -10   16.88    0.44
  10   0 -10   17.21    0.46
 -10   0 -10   17.30    0.52
 -10   0  10   16.80    0.47
 -10   0 -10   17.43    0.46
 -10   0  10   17.65    0.46
 -10   0 -11    6.30    0.33
 -10   0 -11    5.03    0.33
  10   0  11    5.85    0.28
 -10   0  11    5.48    0.30
  10   0 -11    5.86    0.29
 -10   0  11    5.50    0.28
 -10   0 -11    6.36    0.28
 -10   0  12    2.30    0.20
  10   0  12    2.00    0.19
 -10   0 -12    2.28    0.19
 -10   0  12    2.32    0.21
 -10   0 -13    2.09    0.20
  10   0  13    2.71    0.26
 -10   0  13    2.48    0.23
 -10   0  14    1.06    0.20
  10   0  14    1.20    0.20
 -10   0  15    0.82    0.21
  10   0  15    0.52    0.20
 -11   0   0   -0.07    0.07
 -11   0   0    0.02    0.08
 -11   0   0    0.04    0.07
  11   0   0   -0.04    0.07
 -11   0   0    0.10    0.07
 -11   0  -1    0.05    0.07
 -11   0  -1    0.03    0.07
  11   0  -1    0.13    0.08
  11   0   1    0.15    0.07
 -11   0   1    0.06    0.07
 -11   0   1    0.09    0.07
 -11   0   1    0.12    0.08
 -11   0  -1    0.05    0.07
 -11   0   1    0.07    0.07
 -11   0  -1    0.07    0.09
 -11   0  -2    7.12    0.22
 -11   0   2    6.85    0.22
 -11   0  -2    6.71    0.22
  11   0  -2    7.42    0.24
 -11   0   2    6.96    0.21
  11   0   2    6.87    0.22
  11   0   2    6.74    0.21
 -11   0   2    7.20    0.25
 -11   0   2    6.69    0.22
 -11   0  -2    6.94    0.26
 -11   0  -2    6.67    0.22
  11   0  -3  117.39    2.16
 -11   0  -3  117.18    2.15
  11   0   3  116.24    2.14
 -11   0   3  112.01    2.16
 -11   0  -3  116.76    2.15
 -11   0  -3  115.30    2.14
  11   0   3  114.89    2.13
 -11   0  -3  115.72    2.20
 -11   0   3  118.28    2.15
 -11   0   3  114.84    2.15
 -11   0   3  116.92    2.13
  11   0  -4   46.16    0.93
 -11   0   4   46.58    0.89
 -11   0  -4   45.75    0.97
 -11   0   4   46.00    0.92
  11   0   4   46.83    0.89
 -11   0  -4   46.20    0.92
 -11   0  -4   46.16    0.92
 -11   0   4   46.42    0.92
 -11   0   4   45.11    0.92
  11   0   4   45.83    0.91
 -11   0  -4   45.83    0.91
 -11   0  -5   39.99    0.83
  11   0  -5   40.48    0.84
 -11   0   5   40.74    0.84
 -11   0  -5   39.56    0.88
 -11   0  -5   40.84    0.83
 -11   0  -5   41.08    0.83
 -11   0   5   40.37    0.79
 -11   0   5   41.32    0.84
  11   0   5   40.70    0.80
 -11   0   5   41.95    0.84
  11   0   5   40.71    0.83
 -11   0   6    0.05    0.10
  11   0   6    0.14    0.09
 -11   0  -6    0.36    0.10
 -11   0   6    0.24    0.11
 -11   0  -6    0.18    0.09
 -11   0  -6    0.18    0.11
 -11   0  -6    0.21    0.10
  11   0  -6    0.28    0.11
 -11   0  -7    2.61    0.18
 -11   0  -7    2.51    0.23
 -11   0   7    2.69    0.19
 -11   0  -7    2.74    0.18
  11   0  -7    3.01    0.21
 -11   0   7    2.77    0.20
 -11   0  -7    2.85    0.17
  11   0   7    2.25    0.16
 -11   0   8    9.70    0.34
 -11   0  -8   10.86    0.38
 -11   0   8   10.11    0.32
  11   0  -8    9.93    0.33
  11   0   8   10.33    0.31
  11   0   8    9.68    0.32
 -11   0  -8   10.23    0.31
 -11   0  -8    9.75    0.32
 -11   0  -8   10.22    0.33
 -11   0  -9    2.07    0.19
 -11   0  -9    2.13    0.17
 -11   0  -9    2.43    0.26
  11   0   9    2.26    0.19
 -11   0   9    2.11    0.18
  11   0  -9    2.13    0.18
  11   0   9    1.96    0.16
 -11   0   9    2.69    0.21
  11   0  10   -0.01    0.11
  11   0 -10   -0.18    0.13
 -11   0  10    0.02    0.13
 -11   0 -10   -0.01    0.15
 -11   0  10   -0.01    0.13
  11   0  10   -0.07    0.12
 -11   0 -10    0.05    0.12
 -11   0 -10    0.08    0.11
  11   0 -11    4.94    0.29
 -11   0  11    5.61    0.28
 -11   0  11    5.13    0.28
 -11   0 -11    4.87    0.50
 -11   0 -11    5.42    0.28
  11   0  11    5.62    0.27
  11   0 -12    2.16    0.21
 -11   0  12    1.82    0.20
 -11   0 -12    2.00    0.19
  11   0  12    2.23    0.20
 -11   0  12    1.72    0.19
 -11   0  13    5.31    0.32
 -11   0 -13    5.07    0.30
  11   0  13    4.84    0.31
  11   0  14    5.96    0.34
 -11   0  14    4.97    0.35
  11   0  15    2.70    0.26
 -12   0   0    8.76    0.26
 -12   0   0    9.09    0.29
 -12   0   0    8.22    0.25
 -12   0   0    8.57    0.26
  12   0   0    8.82    0.26
  12   0   1    3.37    0.17
 -12   0   1    3.35    0.16
 -12   0  -1    3.16    0.17
 -12   0   1    3.55    0.18
 -12   0  -1    3.05    0.17
  12   0  -1    3.14    0.17
 -12   0  -1    3.07    0.17
 -12   0   1    3.47    0.20
 -12   0   1    3.79    0.18
 -12   0  -1    3.72    0.21
 -12   0   2    2.56    0.15
 -12   0  -2    2.03    0.16
 -12   0   2    2.39    0.18
  12   0   2    2.45    0.16
 -12   0  -2    2.49    0.16
  12   0   2    2.32    0.15
 -12   0  -2    2.58    0.20
 -12   0   2    2.07    0.16
 -12   0   2    2.63    0.17
 -12   0  -2    2.20    0.16
  12   0  -2    2.30    0.17
  12   0   3    1.22    0.11
 -12   0   3    1.45    0.13
 -12   0   3    1.18    0.11
 -12   0   3    1.23    0.12
 -12   0  -3    1.47    0.12
 -12   0  -3    1.06    0.14
  12   0  -3    1.60    0.14
 -12   0   3    1.15    0.12
  12   0   3    1.38    0.12
 -12   0  -3    1.26    0.12
 -12   0  -3    1.01    0.11
 -12   0   4    3.46    0.19
 -12   0   4    2.89    0.18
 -12   0   4    2.98    0.18
  12   0  -4    3.02    0.20
 -12   0  -4    3.17    0.18
 -12   0   4    3.10    0.16
 -12   0  -4    2.90    0.22
 -12   0  -4    2.83    0.17
 -12   0  -4    3.18    0.18
  12   0   4    3.16    0.17
  12   0   4    3.06    0.16
 -12   0   5   17.90    0.44
 -12   0  -5   17.87    0.43
  12   0   5   17.07    0.43
 -12   0  -5   17.98    0.49
 -12   0   5   16.83    0.41
 -12   0   5   17.78    0.45
  12   0  -5   16.59    0.44
 -12   0  -5   17.48    0.43
 -12   0   5   18.28    0.44
 -12   0  -5   17.80    0.44
 -12   0  -6    1.64    0.15
 -12   0  -6    1.80    0.21
 -12   0   6    1.71    0.15
 -12   0  -6    1.90    0.17
 -12   0   6    1.55    0.15
  12   0  -6    1.70    0.15
  12   0   6    1.79    0.14
 -12   0  -6    2.00    0.17
 -12   0  -7    0.19    0.11
 -12   0   7    0.23    0.11
  12   0   7    0.11    0.10
  12   0  -7    0.30    0.12
 -12   0  -7    0.15    0.10
 -12   0  -7    0.17    0.13
 -12   0  -7    0.19    0.10
 -12   0   7    0.20    0.11
 -12   0   8    0.41    0.13
 -12   0  -8    0.51    0.12
 -12   0  -8    0.42    0.12
  12   0   8    0.49    0.12
 -12   0  -8    0.34    0.15
 -12   0   8    0.48    0.13
  12   0  -8    0.50    0.14
 -12   0  -8    0.36    0.12
  12   0   9    0.96    0.14
  12   0   9    1.07    0.14
 -12   0  -9    0.98    0.15
 -12   0   9    0.88    0.16
 -12   0  -9    1.07    0.18
  12   0  -9    1.37    0.17
 -12   0   9    0.74    0.15
 -12   0  -9    1.13    0.14
 -12   0  10    0.87    0.17
 -12   0 -10    1.14    0.17
  12   0  10    1.41    0.22
 -12   0 -10    1.22    0.15
  12   0 -10    1.02    0.17
 -12   0  10    1.11    0.16
  12   0  10    1.02    0.16
 -12   0 -10    1.23    0.22
  12   0 -11    1.01    0.18
 -12   0  11    0.69    0.16
 -12   0 -11    0.66    0.16
  12   0  11    0.72    0.15
 -12   0  11    0.66    0.16
 -12   0  12    0.07    0.16
  12   0  12    0.00    0.14
 -12   0  12    0.07    0.15
 -12   0 -12   -0.07    0.14
  12   0 -12    0.09    0.16
 -12   0 -13    0.48    0.17
  12   0  13    0.34    0.17
 -12   0  13    0.41    0.17
 -12   0 -14    0.84    0.25
  12   0  14    0.74    0.19
 -12   0  14    0.85    0.21
  13   0   0   -0.04    0.09
 -13   0   0    0.01    0.09
 -13   0   0    0.00    0.10
 -13   0   0    0.11    0.09
 -13   0   0    0.11    0.09
 -13   0   1    0.06    0.09
 -13   0   1    0.03    0.10
  13   0  -1    0.10    0.10
 -13   0   1    0.04    0.09
  13   0   1   -0.06    0.09
 -13   0  -1    0.05    0.09
 -13   0  -1    0.03    0.10
 -13   0  -1    0.06    0.09
 -13   0   1    0.08    0.10
 -13   0  -1    0.06    0.09
 -13   0   2    1.18    0.13
  13   0  -2    1.27    0.13
 -13   0   2    1.02    0.12
 -13   0   2    1.17    0.11
  13   0   2    1.29    0.12
 -13   0  -2    1.21    0.12
 -13   0  -2    1.17    0.12
 -13   0   2    1.24    0.13
 -13   0  -2    1.43    0.13
 -13   0  -2    1.00    0.14
  13   0   2    1.03    0.12
  13   0  -3   20.66    0.50
 -13   0   3   20.70    0.47
 -13   0  -3   20.91    0.49
 -13   0  -3   21.30    0.48
  13   0   3   21.43    0.48
 -13   0  -3   20.38    0.54
 -13   0   3   20.66    0.50
 -13   0   3   20.65    0.49
  13   0   3   20.23    0.47
 -13   0  -3   21.14    0.49
 -13   0   3   20.30    0.50
 -13   0  -4   49.45    0.97
 -13   0   4   47.43    0.98
  13   0   4   47.75    0.96
 -13   0  -4   48.19    0.97
  13   0   4   46.94    0.94
 -13   0  -4   46.20    1.02
 -13   0   4   48.62    0.98
 -13   0   4   47.21    0.93
  13   0  -4   47.56    0.97
 -13   0  -4   47.82    0.97
 -13   0   4   46.92    0.97
 -13   0   5   28.36    0.64
  13   0   5   29.11    0.64
 -13   0  -5   28.55    0.70
 -13   0  -5   28.34    0.64
 -13   0   5   29.77    0.65
 -13   0  -5   29.19    0.64
  13   0  -5   28.74    0.66
 -13   0  -5   28.07    0.64
 -13   0   6   21.25    0.51
 -13   0   6   21.36    0.52
 -13   0  -6   21.26    0.57
 -13   0  -6   20.79    0.51
  13   0  -6   20.47    0.52
  13   0   6   20.69    0.50
 -13   0  -6   20.54    0.51
 -13   0  -6   21.10    0.50
 -13   0  -7    4.51    0.29
 -13   0  -7    4.80    0.23
  13   0   7    4.91    0.24
 -13   0   7    5.49    0.26
 -13   0  -7    5.07    0.24
  13   0  -7    4.93    0.27
 -13   0   7    4.50    0.24
 -13   0  -7    4.77    0.24
 -13   0  -8    3.44    0.29
 -13   0   8    3.70    0.24
  13   0   8    3.86    0.23
  13   0  -8    3.40    0.26
 -13   0  -8    3.56    0.23
 -13   0  -8    3.74    0.22
 -13   0   8    3.11    0.22
 -13   0  -8    3.37    0.23
  13   0   9    3.64    0.24
 -13   0   9    3.81    0.25
 -13   0  -9    3.29    0.36
 -13   0  -9    3.35    0.22
 -13   0   9    3.98    0.26
  13   0  -9    3.73    0.27
  13   0   9    3.31    0.23
 -13   0  -9    3.45    0.25
 -13   0 -10    0.18    0.14
  13   0  10    0.29    0.14
 -13   0  10    0.39    0.15
  13   0 -10    0.44    0.16
 -13   0 -10    0.33    0.13
 -13   0  10    0.41    0.15
 -13   0  11    5.39    0.32
  13   0  11    5.64    0.30
 -13   0 -11    5.74    0.32
  13   0 -11    5.98    0.31
 -13   0  11    5.54    0.31
 -13   0  12    0.66    0.18
 -13   0 -12    0.75    0.17
  13   0 -12    0.84    0.19
 -13   0  12    0.59    0.17
  13   0  12    0.69    0.17
 -13   0 -13    2.79    0.24
  13   0  13    3.18    0.25
 -13   0  13    3.11    0.27
  13   0  14    2.05    0.24
 -13   0 -14    2.21    0.24
 -14   0   0  269.81    4.91
 -14   0   0  259.12    4.94
  14   0   0  266.87    4.89
 -14   0   0  274.92    4.89
 -14   0   0  279.22    4.90
 -14   0  -1   38.05    0.80
 -14   0  -1   39.49    0.81
  14   0  -1   38.23    0.80
 -14   0  -1   38.84    0.79
  14   0   1   38.22    0.80
 -14   0   1   38.17    0.79
 -14   0  -1   38.25    0.85
 -14   0   1   37.62    0.81
 -14   0   1   38.86    0.80
 -14   0   1   37.17    0.84
 -14   0   2   37.00    0.76
 -14   0  -2   35.47    0.76
  14   0   2   36.79    0.76
 -14   0   2   35.06    0.76
  14   0  -2   35.23    0.77
 -14   0  -2   36.40    0.76
 -14   0  -2   35.76    0.82
  14   0   2   35.66    0.75
 -14   0   2   36.09    0.74
 -14   0  -2   36.42    0.76
 -14   0   2   35.44    0.79
 -14   0   3   20.90    0.47
 -14   0  -3   20.79    0.49
 -14   0   3   19.94    0.50
 -14   0  -3   21.29    0.50
 -14   0   3   20.70    0.52
  14   0   3   20.39    0.48
 -14   0   3   19.65    0.49
 -14   0  -3   20.55    0.55
 -14   0  -3   20.45    0.50
  14   0  -3   20.23    0.50
  14   0   3   20.01    0.47
 -14   0   4    0.00    0.11
  14   0  -4   -0.11    0.11
 -14   0   4    0.01    0.09
 -14   0  -4    0.05    0.11
 -14   0  -4   -0.07    0.12
 -14   0   4    0.04    0.11
 -14   0   4   -0.03    0.11
 -14   0  -4    0.00    0.10
 -14   0  -4   -0.07    0.10
  14   0   4   -0.03    0.09
  14   0   4    0.00    0.10
 -14   0   5   19.73    0.51
 -14   0   5   21.00    0.51
 -14   0  -5   20.07    0.50
  14   0  -5   20.03    0.52
  14   0   5   20.64    0.50
 -14   0  -5   20.96    0.57
 -14   0  -5   21.12    0.51
 -14   0  -5   20.28    0.50
 -14   0  -6    0.92    0.13
 -14   0  -6    0.85    0.16
 -14   0   6    0.97    0.15
 -14   0  -6    0.66    0.13
  14   0  -6    0.83    0.14
 -14   0   6    1.17    0.15
  14   0   6    1.06    0.14
 -14   0  -6    1.20    0.15
 -14   0  -7    0.67    0.14
 -14   0   7    0.59    0.14
 -14   0  -7    0.51    0.13
 -14   0  -7    0.69    0.13
 -14   0  -7    0.47    0.17
  14   0  -7    0.60    0.15
  14   0   7    0.55    0.13
 -14   0   7    0.58    0.14
 -14   0  -8    6.71    0.29
 -14   0   8    6.69    0.31
 -14   0  -8    6.86    0.30
  14   0   8    7.04    0.29
  14   0  -8    7.89    0.33
 -14   0   8    6.86    0.30
 -14   0  -8    6.93    0.29
 -14   0   9   18.46    0.52
  14   0   9   18.02    0.50
  14   0   9   18.41    0.50
 -14   0  -9   18.37    0.50
 -14   0  -9   18.27    0.49
  14   0  -9   19.23    0.53
 -14   0  -9   19.27    0.52
 -14   0   9   17.63    0.51
 -14   0  10    1.40    0.19
  14   0 -10    1.55    0.20
  14   0  10    1.54    0.18
 -14   0  10    1.48    0.19
 -14   0 -10    1.42    0.19
 -14   0 -10    1.43    0.17
 -14   0  11    7.27    0.35
  14   0 -11    6.41    0.34
 -14   0  11    6.11    0.33
 -14   0 -11    6.33    0.32
  14   0  11    6.75    0.33
  14   0 -12   -0.03    0.18
 -14   0  12   -0.03    0.17
 -14   0  12    0.18    0.17
  14   0  12   -0.02    0.16
 -14   0 -12    0.18    0.17
 -14   0 -13    0.48    0.19
 -14   0  13    0.39    0.19
  14   0  13    0.15    0.18
 -15   0   0    0.33    0.12
 -15   0   1    0.25    0.11
 -15   0  -1    0.20    0.10
 -15   0  -1    0.25    0.11
  15   0   1    0.27    0.11
 -15   0   1    0.31    0.11
  15   0  -1    0.46    0.12
 -15   0  -1    0.38    0.11
 -15   0   1    0.40    0.13
 -15   0  -1    0.17    0.12
 -15   0   1    0.24    0.11
 -15   0   2    3.27    0.23
 -15   0   2    3.00    0.19
 -15   0   2    2.65    0.20
 -15   0  -2    3.08    0.25
  15   0   2    2.92    0.20
 -15   0  -2    2.60    0.21
  15   0   2    2.72    0.20
 -15   0  -2    2.65    0.20
 -15   0   2    2.77    0.21
 -15   0  -2    2.66    0.20
  15   0  -2    2.81    0.22
  15   0   3    4.53    0.22
 -15   0   3    4.86    0.26
 -15   0   3    4.20    0.23
 -15   0  -3    4.90    0.24
 -15   0  -3    4.44    0.28
 -15   0  -3    4.12    0.22
  15   0   3    4.49    0.23
 -15   0   3    4.27    0.21
  15   0  -3    4.73    0.25
 -15   0   3    4.42    0.23
 -15   0  -3    4.62    0.23
 -15   0   4    4.78    0.24
  15   0  -4    4.43    0.25
 -15   0  -4    4.60    0.29
  15   0   4    4.12    0.23
 -15   0  -4    4.39    0.23
 -15   0   4    4.37    0.25
 -15   0   4    4.48    0.25
 -15   0  -4    4.16    0.23
 -15   0  -4    4.38    0.24
 -15   0  -5    5.34    0.31
 -15   0  -5    4.84    0.25
 -15   0   5    5.12    0.26
  15   0  -5    5.36    0.27
 -15   0   5    4.71    0.26
 -15   0  -5    5.34    0.25
  15   0   5    4.76    0.24
 -15   0  -5    4.78    0.24
 -15   0  -6   -0.01    0.11
  15   0   6    0.01    0.11
 -15   0  -6    0.19    0.15
 -15   0   6   -0.06    0.12
 -15   0  -6    0.12    0.12
 -15   0  -6    0.21    0.13
  15   0  -6    0.31    0.14
 -15   0   6   -0.01    0.13
 -15   0   7    0.09    0.14
 -15   0  -7   -0.13    0.12
  15   0   7    0.13    0.12
 -15   0   7    0.06    0.13
  15   0  -7    0.07    0.14
 -15   0  -7    0.15    0.12
 -15   0  -7    0.12    0.12
  15   0  -8    1.65    0.19
 -15   0  -8    1.62    0.17
  15   0   8    1.54    0.16
 -15   0  -8    1.63    0.18
 -15   0   8    1.35    0.18
 -15   0  -8    1.65    0.17
 -15   0   8    1.66    0.18
 -15   0  -9    1.82    0.19
  15   0   9    2.22    0.20
 -15   0  -9    2.16    0.21
  15   0   9    1.84    0.19
  15   0  -9    1.99    0.21
 -15   0   9    1.76    0.20
 -15   0   9    1.78    0.20
 -15   0  -9    2.13    0.19
 -15   0  10    0.14    0.15
 -15   0 -10    0.24    0.16
  15   0 -10    0.17    0.17
  15   0  10    0.26    0.15
 -15   0  10    0.18    0.17
 -15   0 -10    0.06    0.15
  15   0  11    0.13    0.15
  15   0 -11    0.07    0.18
 -15   0 -11    0.06    0.16
 -15   0  11    0.11    0.17
 -15   0  11    0.10    0.17
 -15   0  12    0.04    0.18
 -15   0 -12    0.20    0.18
  15   0 -12    0.09    0.19
  15   0  12    0.38    0.18
 -15   0  12    0.04    0.18
 -15   0 -13    0.09    0.19
  15   0 -13   -0.10    0.19
  16   0   0   12.98    0.39
 -16   0   0   13.65    0.37
 -16   0   0   12.47    0.39
 -16   0   0   12.48    0.38
 -16   0   0   13.55    0.43
 -16   0   1   35.65    0.83
 -16   0  -1   36.05    0.78
 -16   0  -1   35.89    0.85
 -16   0   1   36.15    0.80
 -16   0   1   36.87    0.80
 -16   0  -1   37.02    0.79
  16   0   1   37.97    0.79
  16   0  -1   36.61    0.79
 -16   0  -1   36.74    0.80
 -16   0   1   36.98    0.78
 -16   0   2   28.00    0.69
 -16   0  -2   28.68    0.65
 -16   0   2   28.28    0.65
  16   0   2   27.90    0.64
 -16   0  -2   28.49    0.66
  16   0   2   28.19    0.64
  16   0  -2   27.78    0.66
 -16   0  -2   27.64    0.65
 -16   0   2   29.31    0.63
 -16   0  -2   27.69    0.71
 -16   0   2   27.90    0.65
 -16   0   3   17.92    0.51
 -16   0   3   18.76    0.48
  16   0   3   18.45    0.46
 -16   0  -3   18.22    0.48
  16   0   3   18.28    0.47
 -16   0  -3   17.76    0.55
 -16   0   3   18.83    0.46
 -16   0  -3   17.94    0.48
 -16   0   3   18.88    0.49
 -16   0  -3   18.47    0.47
  16   0  -3   18.61    0.50
  16   0  -4    1.84    0.18
 -16   0  -4    1.51    0.16
  16   0   4    1.46    0.15
 -16   0   4    1.54    0.17
 -16   0  -4    1.05    0.18
 -16   0  -4    1.31    0.15
 -16   0  -4    1.51    0.16
 -16   0   4    1.16    0.15
 -16   0  -5    0.09    0.12
 -16   0  -5    0.04    0.12
 -16   0   5   -0.07    0.13
  16   0   5    0.13    0.12
 -16   0  -5    0.05    0.15
  16   0  -5    0.08    0.14
 -16   0   5    0.02    0.12
 -16   0  -5   -0.03    0.12
 -16   0   6    3.21    0.24
 -16   0  -6    3.44    0.24
  16   0   6    3.22    0.23
 -16   0   6    3.53    0.24
 -16   0  -6    3.62    0.26
  16   0  -6    3.14    0.26
 -16   0  -6    3.62    0.24
 -16   0   7   11.71    0.40
 -16   0   7   12.63    0.41
 -16   0  -7   11.66    0.38
  16   0   7   11.73    0.38
 -16   0  -7   11.38    0.39
 -16   0  -7   11.22    0.38
  16   0  -7   11.31    0.40
 -16   0  -8    9.37    0.34
 -16   0  -8    8.38    0.33
  16   0  -8    8.13    0.36
 -16   0  -8    8.29    0.37
 -16   0   8    8.31    0.36
 -16   0   8    8.29    0.36
  16   0   8    8.52    0.33
 -16   0   9   15.21    0.50
 -16   0   9   16.08    0.51
  16   0   9   16.33    0.49
 -16   0  -9   17.16    0.50
  16   0  -9   15.68    0.52
 -16   0  -9   17.63    0.50
 -16   0  -9   17.48    0.49
 -16   0 -10   10.09    0.41
 -16   0  10    9.66    0.41
  16   0  10    9.85    0.39
 -16   0  10    9.46    0.40
  16   0 -10   10.41    0.43
  16   0  11    7.30    0.51
  16   0 -11    6.74    0.39
 -16   0  11    7.30    0.35
 -16   0  11    6.49    0.36
 -16   0 -11    6.73    0.37
  16   0 -12    4.45    0.36
 -16   0  12    4.72    0.34
 -16   0 -12    4.55    0.36
 -16   0  12    4.26    0.35
 -17   0   0    0.03    0.13
 -17   0   0    0.06    0.12
 -17   0   0   -0.12    0.11
 -17   0   0    0.16    0.13
  17   0   0   -0.01    0.12
 -17   0   1    0.17    0.13
  17   0   1    0.26    0.13
  17   0  -1    0.16    0.13
 -17   0   1    0.20    0.12
 -17   0   1    0.14    0.14
 -17   0   1    0.26    0.12
 -17   0  -1    0.04    0.11
 -17   0  -1    0.20    0.15
 -17   0  -1    0.22    0.12
 -17   0  -1    0.19    0.13
 -17   0  -2    1.22    0.16
 -17   0  -2    1.15    0.18
 -17   0   2    1.39    0.16
  17   0   2    1.35    0.16
 -17   0   2    1.42    0.15
 -17   0  -2    1.52    0.16
 -17   0  -2    1.26    0.15
 -17   0   2    1.30    0.16
  17   0  -2    1.22    0.16
 -17   0   2    1.18    0.17
  17   0   2    1.35    0.15
 -17   0  -3    3.81    0.25
  17   0   3    3.91    0.24
 -17   0  -3    3.48    0.24
 -17   0  -3    3.55    0.24
 -17   0  -3    3.43    0.30
 -17   0   3    3.90    0.22
  17   0  -3    4.38    0.27
 -17   0   3    3.36    0.24
 -17   0   3    3.55    0.23
  17   0   3    3.83    0.24
 -17   0  -4    1.23    0.17
  17   0   4    0.97    0.15
  17   0  -4    0.96    0.17
 -17   0   4    0.91    0.16
 -17   0   4    1.06    0.16
 -17   0  -4    0.93    0.16
 -17   0  -4    0.95    0.15
 -17   0  -5    9.71    0.36
 -17   0   5   10.31    0.37
 -17   0   5   10.04    0.37
 -17   0  -5   10.70    0.37
 -17   0  -5   11.33    0.37
  17   0  -5   10.34    0.38
  17   0   5   10.85    0.36
 -17   0   6    0.42    0.15
  17   0  -6    0.64    0.16
 -17   0  -6    0.40    0.14
 -17   0   6    0.40    0.16
  17   0   6    0.52    0.15
 -17   0  -6    0.60    0.16
 -17   0  -6    0.54    0.15
 -17   0   7    5.41    0.31
  17   0   7    5.76    0.30
 -17   0  -7    5.44    0.30
 -17   0  -7    6.07    0.30
 -17   0  -7    5.72    0.30
  17   0  -7    5.82    0.33
 -17   0   7    6.66    0.31
 -17   0  -8    0.59    0.16
 -17   0  -8    0.68    0.16
 -17   0   8    0.33    0.17
  17   0  -8    0.56    0.18
 -17   0   8    0.40    0.17
  17   0   8    0.61    0.16
 -17   0  -8    0.64    0.18
 -17   0   9    1.14    0.20
  17   0  -9    0.84    0.20
  17   0   9    0.95    0.18
 -17   0  -9    1.24    0.19
 -17   0  -9    0.94    0.20
 -17   0   9    1.14    0.20
 -17   0  -9    1.14    0.19
 -17   0  10    0.00    0.18
 -17   0  10    0.13    0.18
 -17   0 -10   -0.06    0.17
  17   0 -10   -0.01    0.19
 -17   0 -11   -0.02    0.19
 -17   0  11    0.01    0.19
  17   0 -11    0.10    0.19
 -17   0  11   -0.10    0.18
 -18   0   0    2.75    0.29
  18   0   0    3.34    0.24
 -18   0   0    2.87    0.23
 -18   0   0    3.16    0.23
 -18   0   0    2.54    0.24
 -18   0  -1    0.11    0.13
 -18   0   1    0.19    0.13
  18   0   1    0.13    0.14
  18   0  -1    0.05    0.13
 -18   0   1    0.21    0.13
 -18   0  -1    0.13    0.13
 -18   0   1    0.05    0.13
 -18   0  -1    0.01    0.13
 -18   0   1    0.10    0.15
 -18   0  -1   -0.04    0.17
 -18   0   2    3.17    0.28
 -18   0  -2    2.91    0.23
 -18   0   2    2.97    0.23
  18   0   2    3.11    0.24
  18   0   2    3.19    0.24
 -18   0   2    2.95    0.22
 -18   0   2    2.96    0.24
  18   0  -2    3.52    0.25
 -18   0  -2    2.83    0.23
 -18   0  -2    3.05    0.24
 -18   0  -3    0.32    0.14
 -18   0   3    0.29    0.14
  18   0   3    0.32    0.14
 -18   0   3    0.33    0.14
 -18   0  -3    0.29    0.14
  18   0  -3    0.39    0.15
 -18   0  -3    0.36    0.14
 -18   0   4    0.42    0.15
 -18   0  -4    0.48    0.15
 -18   0  -4    0.36    0.14
 -18   0   4    0.38    0.14
  18   0  -4    0.42    0.16
 -18   0  -4    0.55    0.15
  18   0   4    0.27    0.14
 -18   0  -5    0.56    0.16
 -18   0   5    0.69    0.15
 -18   0  -5    0.33    0.15
  18   0   5    0.61    0.15
  18   0  -5    0.48    0.16
 -18   0   5    0.20    0.15
 -18   0  -5    0.21    0.14
 -18   0  -6    0.43    0.16
 -18   0  -6    0.35    0.15
  18   0  -6    0.40    0.17
 -18   0   6    0.31    0.16
 -18   0  -6    0.38    0.15
  18   0   6    0.58    0.15
 -18   0   6    0.29    0.15
 -18   0  -7    1.28    0.19
  18   0   7    1.29    0.18
  18   0  -7    1.32    0.20
 -18   0  -7    1.36    0.20
 -18   0   7    1.25    0.19
 -18   0  -7    1.49    0.19
 -18   0   7    0.85    0.19
 -18   0  -8    0.32    0.16
 -18   0   8    0.38    0.18
 -18   0  -8    0.06    0.15
  18   0  -8    0.55    0.18
 -18   0   8    0.07    0.17
 -18   0  -8    0.25    0.17
 -18   0  -9   17.90    0.54
 -18   0   9   17.78    0.56
  18   0  -9   17.84    0.57
 -18   0  -9   16.55    0.53
 -18   0   9   17.27    0.54
 -18   0  -9   17.15    0.54
 -18   0 -10    4.34    0.34
  18   0 -10    5.03    0.38
 -18   0  10    4.09    0.34
 -18   0  10    4.54    0.35
 -19   0   0    0.05    0.13
 -19   0   0    0.02    0.13
  19   0   0    0.11    0.14
 -19   0   0   -0.14    0.13
 -19   0  -1    0.01    0.13
 -19   0  -1   -0.01    0.13
 -19   0   1   -0.03    0.14
  19   0  -1   -0.03    0.14
 -19   0   1   -0.12    0.13
 -19   0  -1   -0.03    0.14
 -19   0   1    0.12    0.14
  19   0   1   -0.18    0.13
  19   0   1    0.01    0.14
 -19   0   2    5.61    0.30
  19   0   2    6.03    0.30
  19   0  -2    5.54    0.30
  19   0   2    5.61    0.29
 -19   0   2    6.21    0.29
 -19   0   2    6.21    0.29
 -19   0  -2    6.31    0.31
 -19   0  -2    5.99    0.29
 -19   0  -2    5.82    0.29
  19   0  -3   14.79    0.46
 -19   0  -3   14.91    0.45
 -19   0  -3   14.20    0.46
  19   0   3   14.59    0.45
 -19   0   3   15.06    0.45
 -19   0  -3   14.94    0.46
 -19   0   3   13.87    0.47
 -19   0   4   20.90    0.57
  19   0  -4   20.66    0.57
 -19   0  -4   20.57    0.57
 -19   0   4   20.86    0.57
 -19   0  -4   20.61    0.56
  19   0   4   20.97    0.55
 -19   0  -4   20.36    0.56
 -19   0   5   15.66    0.48
 -19   0  -5   14.72    0.46
  19   0  -5   15.05    0.50
 -19   0  -5   15.73    0.48
 -19   0  -5   14.23    0.47
  19   0   5   15.18    0.46
 -19   0   5   14.05    0.48
 -19   0   6   12.12    0.43
 -19   0  -6   12.27    0.43
 -19   0  -6   12.78    0.42
 -19   0   6   13.34    0.46
 -19   0  -6   11.86    0.43
  19   0  -6   12.29    0.47
  19   0   6   12.55    0.48
 -19   0   7    0.84    0.19
 -19   0  -7    0.74    0.18
 -19   0  -7    0.28    0.17
 -19   0   7    0.57    0.19
 -19   0  -7    0.75    0.19
  19   0  -7    0.67    0.20
 -19   0   8    2.43    0.25
 -19   0  -8    2.17    0.23
  19   0  -8    2.19    0.25
 -19   0  -8    2.75    0.26
 -19   0   8    2.58    0.25
 -19   0   9    0.31    0.19
 -19   0  -9    0.51    0.22
  19   0  -9    0.33    0.22
 -19   0   9    0.34    0.20
 -19   0  -9    0.32    0.20
 -20   0   0    3.15    0.27
 -20   0   0    3.23    0.27
  20   0   0    2.83    0.27
 -20   0   0    2.43    0.22
 -20   0   1    0.72    0.17
 -20   0  -1    0.53    0.17
  20   0   1    0.88    0.18
  20   0  -1    0.80    0.18
  20   0   1    0.76    0.18
 -20   0   1    0.99    0.18
 -20   0  -1    0.90    0.17
 -20   0  -1    0.79    0.17
 -20   0   1    0.73    0.18
 -20   0   2    0.13    0.17
  20   0   2    0.18    0.14
 -20   0  -2    0.03    0.14
  20   0  -2    0.11    0.16
 -20   0   2    0.02    0.15
 -20   0  -2    0.27    0.15
 -20   0  -2    0.08    0.15
  20   0   3    0.04    0.15
  20   0  -3    0.08    0.16
 -20   0  -3    0.03    0.15
 -20   0  -3    0.24    0.17
 -20   0  -3    0.14    0.16
 -20   0   3    0.23    0.16
 -20   0   3    0.30    0.16
  20   0  -4    0.75    0.19
 -20   0   4    0.93    0.18
 -20   0   4    0.85    0.19
  20   0   4    1.09    0.19
 -20   0  -4    0.86    0.17
 -20   0  -4    0.70    0.18
 -20   0  -4    0.90    0.18
  20   0  -5    0.04    0.17
 -20   0   5   -0.01    0.16
 -20   0  -5   -0.02    0.16
 -20   0   5    0.00    0.17
 -20   0  -5    0.16    0.17
 -20   0  -5    0.10    0.17
 -20   0   6   -0.09    0.17
  20   0  -6    0.31    0.19
 -20   0   6    0.28    0.17
 -20   0  -6    0.03    0.16
 -20   0  -6   -0.15    0.17
 -20   0  -6    0.07    0.20
  20   0  -7    2.04    0.25
 -20   0   7    1.73    0.22
 -20   0   7    1.84    0.24
 -20   0  -7    1.98    0.24
 -20   0  -7    1.93    0.22
  20   0  -8    1.23    0.27
 -20   0  -8    1.33    0.21
 -20   0   8    1.65    0.23
 -20   0  -8    1.63    0.27
 -20   0   8    1.13    0.23
  21   0   0   -0.13    0.16
 -21   0   0    0.15    0.17
 -21   0   0   -0.12    0.15
 -21   0   0    0.21    0.17
 -21   0  -1    0.06    0.16
 -21   0   1    0.13    0.16
 -21   0   1    0.18    0.17
  21   0   1   -0.01    0.16
 -21   0  -1    0.18    0.16
 -21   0   1    0.14    0.16
  21   0   1    0.14    0.17
  21   0  -1    0.07    0.16
 -21   0  -1   -0.11    0.16
 -21   0  -2    0.86    0.19
 -21   0   2    0.79    0.19
 -21   0  -2    0.82    0.18
  21   0   2    1.00    0.20
  21   0  -2    0.81    0.19
 -21   0  -2    0.98    0.19
 -21   0   2    0.62    0.19
 -21   0  -3    0.00    0.16
 -21   0   3    0.02    0.16
 -21   0  -3   -0.07    0.16
 -21   0  -3    0.04    0.16
  21   0  -3    0.00    0.18
 -21   0   3    0.02    0.17
 -21   0  -4    4.32    0.31
  21   0  -4    4.65    0.35
 -21   0  -4    4.01    0.32
 -21   0   4    4.50    0.33
 -21   0   4    3.91    0.31
 -21   0  -4    4.05    0.36
 -21   0   5    4.17    0.34
 -21   0  -5    4.03    0.32
 -21   0  -5    4.20    0.32
 -21   0   5    3.81    0.32
  21   0  -5    3.47    0.33
 -21   0   6    1.17    0.22
 -21   0  -6    1.56    0.22
 -21   0  -6    1.12    0.21
  21   0  -6    1.32    0.23
 -21   0   6    1.42    0.22
 -21   0  -7    3.82    0.33
 -21   0   7    3.61    0.33
 -22   0   0   13.00    0.50
 -22   0   0   14.79    0.48
 -22   0   0   13.74    0.49
  22   0   0   14.23    0.50
 -22   0   1    9.69    0.40
 -22   0  -1    9.73    0.41
  22   0  -1    9.15    0.42
 -22   0  -1    9.20    0.40
 -22   0   1    9.73    0.43
 -22   0  -1    9.98    0.42
 -22   0  -2   11.94    0.46
  22   0  -2   12.08    0.48
 -22   0   2   11.28    0.46
 -22   0  -2   11.68    0.58
 -22   0   2   12.84    0.46
 -22   0  -2   12.28    0.46
 -22   0  -3    1.82    0.23
 -22   0   3    2.09    0.24
  22   0  -3    1.82    0.24
 -22   0   3    1.94    0.24
 -22   0  -3    2.20    0.25
 -22   0  -4    1.58    0.22
 -22   0  -4    1.56    0.23
  22   0  -4    1.37    0.24
 -22   0   4    1.38    0.23
 -22   0   4    1.42    0.24
 -22   0  -5    0.42    0.20
  22   0  -5    0.76    0.34
 -22   0   5    0.44    0.20
 -23   0   0    0.14    0.20
  23   0   0   -0.12    0.19
  23   0  -1    0.16    0.21
 -23   0  -1    0.15    0.19
 -23   0   1    0.25    0.21
 -23   0  -2    0.02    0.19
  23   0  -2    0.11    0.21
 -23   0   2   -0.07    0.18
   0   1   1    1.53    0.04
   0  -1   2  389.52    7.08
   0  -1   2  387.01    7.08
   0   1   2  396.26    7.04
   0  -1  -2  399.89    7.05
   0   1  -2  385.88    7.09
   0  -1   3   54.95    1.10
   0   1   3   59.22    1.07
   0   1   3   59.50    1.08
   0  -1  -3   60.18    1.08
   0   1  -3   57.78    1.08
   0  -1   3   58.15    1.08
   0   1  -3   61.50    1.08
   0  -1   3   61.21    1.08
   0  -1   3   59.64    1.08
   0  -1  -4  229.71    4.15
   0   1  -4  236.83    4.15
   0  -1  -4  223.28    4.20
   0   1  -4  225.62    4.22
   0  -1  -4  227.09    4.14
   0   1  -4  231.04    4.17
   0  -1   4  227.96    4.23
   0   1   4  229.86    4.15
   0   1   4  232.48    4.14
   0  -1   4  234.49    4.14
   0  -1   4  240.34    4.13
   0   1   4  237.13    4.15
   0   1  -5  138.45    2.47
   0  -1   5  136.60    2.51
   0   1  -5  135.53    2.51
   0  -1   5  139.28    2.50
   0   1  -5  137.82    2.49
   0   1   5  135.13    2.48
   0   1   5  141.79    2.49
   0  -1   5  138.76    2.47
   0   1   5  137.15    2.50
   0  -1  -5  139.60    2.48
   0  -1   5  143.12    2.49
   0  -1  -5  134.27    2.50
   0  -1  -5  136.96    2.48
   0   1   5  142.28    2.50
   0  -1   6  146.19    2.63
   0   1   6  146.42    2.61
   0  -1   6  144.10    2.64
   0   1   6  142.39    2.61
   0  -1  -6  145.85    2.60
   0  -1   6  145.98    2.60
   0   1  -6  147.24    2.61
   0  -1  -6  140.82    2.63
   0   1  -6  147.63    2.60
   0  -1  -6  144.11    2.61
   0  -1   6  149.67    2.62
   0   1   6  141.18    2.63
   0   1  -6  141.72    2.64
   0   1   6  148.06    2.64
   0  -1   7   74.08    1.38
   0  -1   7   72.81    1.40
   0   1   7   74.64    1.38
   0  -1  -7   75.42    1.37
   0  -1   7   75.89    1.40
   0   1   7   75.91    1.40
   0   1   7   76.20    1.37
   0   1   7   74.33    1.39
   0   1  -7   75.41    1.36
   0   1  -7   72.98    1.40
   0   1  -7   74.56    1.37
   0  -1  -7   72.89    1.40
   0  -1  -7   75.33    1.37
   0   1   8   29.53    0.58
   0  -1  -8   28.56    0.57
   0   1  -8   28.83    0.57
   0  -1   8   28.79    0.61
   0  -1   8   27.93    0.60
   0   1  -8   28.87    0.61
   0  -1   8   29.20    0.58
   0  -1  -8   29.09    0.60
   0   1   8   29.21    0.60
   0  -1   8   29.36    0.57
   0  -1  -8   28.89    0.56
   0   1   8   28.63    0.56
   0   1  -8   25.14    0.59
   0   1   8   28.64    0.59
   0  -1  -9    9.22    0.24
   0   1   9    9.47    0.28
   0   1  -9    9.32    0.24
   0   1   9    9.59    0.25
   0   1  -9    9.64    0.28
   0  -1   9    9.19    0.26
   0  -1  -9    9.34    0.27
   0  -1   9    9.88    0.27
   0  -1   9    9.35    0.24
   0   1   9    9.31    0.27
   0   1   9    9.28    0.24
   0  -1   9    9.41    0.28
   0  -1  10    0.97    0.12
   0   1 -10    0.77    0.10
   0   1  10    0.78    0.11
   0   1  10    0.82    0.10
   0  -1  10    0.71    0.10
   0   1 -10    0.78    0.09
   0   1  11    0.87    0.13
   0  -1  11    0.84    0.11
   0   1  11    0.80    0.11
   0  -1  11    0.87    0.12
   0  -1  12    8.32    0.31
   0  -1  12    7.88    0.29
   0   1  12    8.48    0.31
   0   1  13    1.36    0.17
   0  -1  13    0.90    0.15
   0   1  14    2.99    0.26
   0  -1  14    2.82    0.25
   0   1  15    7.96    0.37
   0  -1  15    8.07    0.36
   0  -1  16    4.97    0.33
   0   1  16    5.33    0.33
  -1   1   1  157.15    2.80
  -1  -1  -1  155.59    2.83
   1   1  -1  155.26    2.83
  -1  -1   1  154.96    2.80
   1   1   1  156.41    2.80
   1  -1  -1  152.42    2.77
  -1   1  -1  153.75    2.84
   1   1  -2  129.62    2.36
  -1   1   2  131.00    2.35
   1   1  -2  131.20    2.37
   1  -1   2  131.66    2.36
  -1   1   2  129.96    2.35
  -1  -1  -2  126.28    2.36
  -1  -1   2  135.06    2.44
  -1  -1   2  133.87    2.45
   1  -1  -2  135.35    2.43
  -1   1  -2  136.21    2.43
   1   1   2  131.08    2.45
   1  -1  -2  136.07    2.43
   1  -1   3  304.89    5.36
  -1   1   3  295.94    5.37
  -1   1   3  297.26    5.36
  -1   1   3  292.26    5.35
  -1   1   3  302.24    5.37
  -1  -1  -3  274.31    5.35
   1  -1   3  307.36    5.36
  -1  -1  -3  288.57    5.39
  -1   1   3  300.10    5.32
   1   1  -3  295.76    5.39
   1   1  -3  300.82    5.42
  -1  -1   3  281.47    5.19
  -1   1  -3  289.60    5.75
  -1  -1   3  286.06    5.21
  -1   1  -3  288.03    5.18
  -1  -1   3  293.29    5.18
   1  -1  -3  283.23    5.19
   1   1   3  287.91    5.18
  -1  -1   3  290.56    5.13
   1  -1  -3  272.24    5.15
  -1   1  -3  291.91    5.18
  -1  -1  -4   55.22    1.05
   1  -1   4   56.98    1.04
   1  -1   4   56.46    1.05
   1   1  -4   55.83    1.05
  -1  -1  -4   58.45    1.04
  -1   1   4   57.80    1.04
  -1   1   4   55.97    1.04
  -1   1   4   56.57    1.04
   1   1  -4   57.57    1.03
  -1   1   4   57.04    1.04
  -1   1   4   57.18    1.05
  -1  -1  -4   56.90    1.04
   1   1  -4   56.22    1.03
  -1  -1   4   52.01    0.93
  -1   1  -4   49.24    0.95
  -1  -1   4   50.61    0.94
   1  -1  -4   49.06    0.93
  -1   1  -4   51.74    0.93
  -1  -1   4   50.54    0.94
  -1  -1   4   50.78    0.94
  -1   1  -4   51.60    0.94
   1   1   4   50.40    0.94
   1   1   4   51.36    0.93
   1  -1  -4   51.22    0.93
   1   1  -5   17.78    0.37
  -1   1   5   17.56    0.36
  -1  -1  -5   17.94    0.37
  -1   1   5   16.94    0.36
  -1   1   5   17.93    0.34
   1   1  -5   17.75    0.35
  -1   1   5   17.87    0.37
   1  -1   5   17.92    0.36
  -1  -1  -5   18.01    0.36
   1  -1   5   17.21    0.37
   1   1  -5   17.83    0.35
  -1   1   5   17.38    0.35
  -1  -1  -5   18.25    0.34
  -1  -1  -5   17.73    0.35
   1   1   5   20.09    0.41
   1  -1  -5   20.37    0.40
   1   1   5   21.05    0.40
   1  -1  -5   20.37    0.39
  -1   1  -5   20.46    0.40
  -1  -1   5   20.50    0.40
   1   1   5   20.46    0.39
  -1  -1   5   20.18    0.41
  -1   1  -5   20.54    0.41
  -1  -1   5   20.20    0.41
  -1   1  -5   20.57    0.43
  -1  -1   5   20.44    0.42
   1  -1  -5   19.96    0.41
  -1  -1  -6  126.39    2.38
  -1  -1  -6  135.02    2.37
  -1   1   6  127.44    2.37
   1  -1   6  129.39    2.38
   1   1  -6  130.67    2.35
   1  -1   6  132.31    2.37
   1  -1   6  129.21    2.34
  -1   1   6  129.58    2.35
  -1  -1  -6  133.15    2.34
  -1   1   6  130.24    2.38
   1   1  -6  127.35    2.38
   1   1  -6  130.90    2.36
  -1   1   6  134.97    2.36
   1  -1   6  127.80    2.39
  -1  -1  -6  131.12    2.36
  -1   1   6  134.58    2.35
  -1   1  -6  131.96    2.37
  -1  -1   6  130.62    2.37
  -1   1  -6  131.92    2.34
   1  -1  -6  132.64    2.35
  -1  -1   6  127.76    2.37
  -1  -1   6  130.07    2.38
  -1   1  -6  126.31    2.38
   1  -1  -6  124.33    2.37
   1   1   6  132.20    2.38
   1   1   6  132.08    2.34
   1  -1  -6  130.65    2.35
   1   1   6  134.26    2.36
  -1   1  -6  128.69    2.36
  -1  -1   6  133.71    2.35
   1   1  -7   36.50    0.71
  -1   1   7   37.64    0.71
   1  -1   7   36.75    0.74
  -1  -1  -7   36.63    0.74
   1  -1   7   37.25    0.69
   1  -1   7   37.59    0.72
   1   1  -7   36.96    0.70
  -1   1   7   36.74    0.74
  -1   1   7   38.04    0.70
  -1  -1  -7   37.04    0.69
  -1  -1  -7   38.05    0.72
  -1   1   7   37.66    0.72
  -1  -1  -7   36.97    0.71
  -1   1   7   36.45    0.72
   1  -1   7   36.40    0.74
   1   1  -7   36.46    0.74
  -1  -1   7   38.66    0.76
  -1   1  -7   39.58    0.72
  -1  -1   7   38.21    0.75
   1  -1  -7   38.13    0.76
   1  -1  -7   38.59    0.73
  -1   1  -7   39.35    0.75
   1   1   7   37.82    0.76
   1   1   7   39.30    0.75
  -1  -1   7   39.26    0.74
  -1   1  -7   38.05    0.74
  -1  -1   7   38.17    0.77
   1   1   7   38.91    0.76
  -1   1  -7   38.94    0.77
   1   1   7   38.87    0.72
   1  -1  -7   38.50    0.73
  -1   1   8   15.66    0.33
   1   1  -8   15.81    0.37
  -1  -1  -8   15.81    0.34
  -1   1   8   15.40    0.35
   1  -1   8   15.70    0.37
  -1   1   8   15.30    0.37
  -1   1   8   15.26    0.36
   1  -1   8   14.86    0.37
   1   1  -8   16.29    0.34
  -1   1   8   15.37    0.34
   1   1  -8   15.30    0.34
   1  -1   8   15.97    0.35
  -1  -1  -8   15.73    0.37
   1   1   8   14.42    0.33
   1   1   8   14.06    0.35
   1  -1  -8   13.96    0.31
   1   1   8   14.15    0.30
   1   1   8   13.94    0.34
  -1  -1   8   14.22    0.34
  -1   1  -8   14.12    0.32
   1  -1  -8   14.25    0.32
  -1  -1   8   14.21    0.31
  -1  -1   8   14.58    0.35
   1  -1  -8   14.36    0.34
  -1  -1   8   14.56    0.33
  -1   1  -8   14.13    0.35
   1  -1   9    3.06    0.16
  -1   1   9    2.74    0.14
  -1  -1  -9    2.99    0.16
   1  -1   9    2.96    0.14
   1   1  -9    2.87    0.13
   1   1  -9    3.11    0.16
   1  -1   9    3.24    0.17
  -1  -1  -9    3.17    0.14
  -1   1   9    3.12    0.17
  -1   1   9    2.86    0.19
   1  -1  -9    3.32    0.16
  -1  -1   9    3.41    0.16
   1   1   9    3.07    0.16
  -1   1  -9    3.11    0.14
  -1   1  -9    3.25    0.17
   1   1   9    2.80    0.17
   1  -1  -9    3.22    0.13
  -1  -1   9    3.26    0.17
  -1  -1   9    3.09    0.13
   1   1   9    3.13    0.14
  -1  -1   9    3.34    0.15
  -1   1  10    0.68    0.11
   1  -1  10    0.88    0.10
  -1   1  10    0.79    0.10
  -1  -1 -10    0.75    0.09
   1  -1  10    0.77    0.11
  -1  -1 -10    0.76    0.10
   1   1 -10    1.06    0.13
   1  -1  10    0.95    0.12
  -1  -1  10    0.86    0.11
  -1   1 -10    1.08    0.12
   1   1  10    0.97    0.10
   1   1  10    0.83    0.11
  -1   1 -10    1.06    0.10
  -1  -1  10    1.01    0.11
  -1   1  11    2.11    0.19
   1  -1  11    2.20    0.16
  -1   1  11    2.18    0.16
   1  -1  11    2.72    0.20
  -1  -1  11    3.06    0.20
  -1  -1  11    2.49    0.17
   1   1  11    2.78    0.17
   1   1  11    2.51    0.20
  -1   1  12    1.76    0.16
   1  -1  12    1.53    0.16
  -1  -1  12    1.62    0.16
  -1  -1  12    1.86    0.17
   1   1  12    2.18    0.21
  -1   1  13    9.96    0.35
   1  -1  13    9.41    0.35
  -1  -1  13    9.40    0.36
   1   1  13   10.38    0.35
  -1   1  14    4.51    0.29
   1  -1  14    4.88    0.29
  -1  -1  14    5.05    0.28
   1   1  14    4.42    0.27
  -1   1  15    4.85    0.32
   1  -1  15    4.85    0.32
  -1  -1  15    5.77    0.33
   1   1  15    4.62    0.30
   1  -1  16    0.38    0.18
  -1   1  16    0.35    0.18
   1   1  16    0.17    0.17
  -1  -1  16    0.28    0.18
   2  -1   0   19.37    0.36
  -2  -1   0   19.45    0.37
  -2   1   0   19.49    0.37
   2   1  -1   28.35    0.51
  -2  -1  -1   26.92    0.52
  -2   1   1   27.59    0.51
  -2   1  -1   28.64    0.53
   2  -1  -1   28.12    0.52
  -2  -1   1   28.39    0.53
  -2   1   2  155.70    2.67
  -2  -1  -2  145.59    2.66
  -2   1   2  145.93    2.66
  -2   1   2  150.36    2.68
   2   1  -2  147.42    2.68
  -2  -1  -2  144.74    2.72
   2  -1   2  153.56    2.68
  -2  -1   2  150.22    2.61
  -2  -1   2  144.10    2.65
  -2   1  -2  146.50    2.66
   2  -1  -2  146.57    2.63
  -2   1  -2  146.25    2.61
   2  -1  -2  146.55    2.61
  -2   1  -2  149.82    2.61
  -2  -1   2  145.77    2.61
  -2   1  -2  137.74    2.61
  -2   1   3   55.08    1.00
  -2  -1  -3   56.51    1.00
   2   1  -3   54.62    1.00
   2   1  -3   55.82    1.01
  -2   1   3   55.51    1.00
  -2   1   3   53.71    1.01
   2  -1   3   55.48    1.01
   2  -1   3   56.17    1.01
  -2  -1  -3   55.35    1.00
  -2   1   3   53.53    1.00
  -2  -1  -3   53.85    1.02
  -2   1   3   55.93    1.01
  -2  -1   3   59.06    1.06
  -2  -1   3   59.77    1.07
   2   1   3   59.86    1.06
   2  -1  -3   57.90    1.05
  -2  -1   3   57.28    1.06
  -2   1  -3   56.37    1.07
   2   1   3   58.83    1.06
  -2   1  -3   58.86    1.06
  -2   1  -3   57.26    1.06
  -2  -1   3   57.89    1.06
   2  -1  -3   56.41    1.06
  -2   1   4   82.90    1.49
   2   1  -4   84.29    1.49
   2   1  -4   82.30    1.50
  -2   1   4   81.95    1.50
   2   1  -4   82.86    1.49
   2  -1   4   82.27    1.50
  -2   1   4   82.60    1.50
  -2  -1  -4   82.12    1.49
  -2  -1  -4   80.94    1.51
  -2   1   4   82.22    1.50
  -2  -1  -4   82.53    1.49
  -2   1   4   81.41    1.49
   2  -1   4   83.46    1.51
   2  -1  -4   86.18    1.55
   2   1   4   84.64    1.55
  -2   1  -4   86.55    1.55
  -2  -1   4   84.81    1.56
   2  -1  -4   84.11    1.55
   2   1   4   86.13    1.56
  -2   1  -4   84.06    1.57
   2  -1  -4   83.60    1.55
  -2  -1   4   87.50    1.56
  -2  -1   4   87.00    1.56
  -2  -1   4   87.46    1.54
  -2   1  -4   86.39    1.56
  -2   1   5    1.67    0.09
   2   1  -5    1.98    0.08
  -2  -1  -5    1.77    0.07
   2   1  -5    1.78    0.09
   2   1  -5    2.06    0.09
  -2   1   5    2.03    0.07
   2  -1   5    2.05    0.09
  -2   1   5    1.63    0.10
  -2  -1  -5    1.99    0.10
  -2  -1  -5    1.84    0.08
  -2  -1  -5    2.05    0.09
  -2   1   5    2.04    0.08
  -2   1   5    2.00    0.09
   2   1   5    2.33    0.09
  -2   1  -5    2.68    0.12
  -2   1  -5    2.65    0.10
   2  -1  -5    2.79    0.10
  -2  -1   5    2.40    0.08
  -2  -1   5    2.44    0.10
   2   1   5    2.22    0.09
  -2   1  -5    2.66    0.10
   2  -1  -5    2.69    0.10
   2  -1  -5    2.68    0.08
  -2  -1   5    2.83    0.10
  -2   1   6   34.24    0.66
  -2  -1  -6   34.11    0.66
  -2   1   6   34.32    0.68
  -2  -1  -6   34.90    0.64
  -2  -1  -6   33.54    0.66
  -2  -1  -6   34.06    0.68
  -2   1   6   34.95    0.66
  -2   1   6   35.14    0.66
   2   1  -6   33.56    0.67
   2   1  -6   33.51    0.65
  -2   1   6   34.64    0.64
   2   1  -6   34.16    0.66
   2  -1   6   35.26    0.67
   2   1   6   33.41    0.62
   2  -1  -6   33.65    0.63
  -2  -1   6   33.35    0.63
   2   1   6   34.22    0.65
   2  -1  -6   33.07    0.65
  -2   1  -6   33.74    0.65
   2  -1  -6   33.89    0.65
  -2  -1   6   33.23    0.65
  -2  -1   6   33.07    0.66
   2   1   6   33.68    0.66
  -2   1  -6   34.08    0.68
  -2   1  -6   33.95    0.65
  -2   1   7   19.94    0.44
  -2   1   7   20.64    0.42
   2  -1   7   20.70    0.42
  -2  -1  -7   19.86    0.42
  -2  -1  -7   20.12    0.44
   2  -1   7   19.37    0.38
   2   1  -7   19.82    0.41
   2  -1   7   19.25    0.43
   2   1  -7   19.82    0.40
  -2  -1  -7   19.53    0.41
  -2   1   7   20.12    0.39
  -2   1   7   19.83    0.42
  -2  -1  -7   19.73    0.39
   2   1  -7   19.98    0.43
  -2   1   7   19.95    0.41
  -2   1  -7   20.11    0.42
  -2   1  -7   19.58    0.40
   2  -1  -7   20.33    0.42
  -2  -1   7   20.11    0.43
  -2  -1   7   20.32    0.43
   2   1   7   20.35    0.39
   2   1   7   20.14    0.42
   2   1   7   19.34    0.43
  -2   1  -7   20.51    0.43
  -2   1  -7   20.13    0.45
  -2  -1   7   19.97    0.44
   2  -1  -7   20.83    0.42
   2  -1  -7   19.94    0.40
  -2  -1   7   20.08    0.40
  -2  -1  -8    7.46    0.21
  -2  -1  -8    7.47    0.21
   2   1  -8    7.56    0.21
  -2  -1  -8    7.99    0.24
  -2   1   8    7.68    0.21
   2  -1   8    7.96    0.24
   2   1  -8    7.59    0.20
   2  -1   8    7.60    0.22
   2   1  -8    7.67    0.23
  -2   1   8    7.73    0.24
  -2   1   8    7.63    0.21
   2  -1   8    7.95    0.24
   2  -1  -8    8.08    0.22
  -2   1  -8    7.13    0.20
   2   1   8    7.23    0.22
  -2  -1   8    7.55    0.22
  -2   1  -8    7.53    0.24
  -2  -1   8    6.99    0.23
   2   1   8    7.39    0.19
   2   1   8    7.63    0.21
  -2   1  -8    7.37    0.21
  -2  -1   8    7.30    0.21
   2  -1  -8    7.62    0.19
   2  -1  -8    7.48    0.20
  -2  -1   8    7.32    0.19
  -2  -1  -9   33.16    0.66
   2  -1   9   32.68    0.70
   2   1  -9   31.79    0.64
  -2   1   9   32.68    0.69
   2  -1   9   32.58    0.68
   2  -1   9   33.29    0.67
  -2  -1  -9   32.30    0.69
   2   1  -9   32.62    0.68
  -2   1   9   33.28    0.67
  -2  -1   9   34.43    0.69
  -2  -1   9   31.50    0.71
  -2   1  -9   33.85    0.72
   2  -1  -9   34.34    0.69
  -2  -1   9   33.76    0.71
  -2   1  -9   33.10    0.68
   2  -1  -9   34.96    0.67
   2   1   9   33.98    0.71
   2   1   9   34.56    0.68
   2   1   9   33.86    0.70
  -2   1  -9   34.77    0.69
   2  -1  10   16.68    0.42
   2  -1  10   16.19    0.39
  -2  -1 -10   16.57    0.38
   2  -1  10   16.30    0.41
  -2   1  10   16.37    0.42
  -2   1  10   16.21    0.39
  -2  -1 -10   16.25    0.41
   2   1  10   16.46    0.42
  -2  -1  10   16.52    0.42
   2   1  10   16.47    0.39
  -2   1 -10   16.69    0.39
   2   1  10   16.43    0.45
  -2  -1  10   17.08    0.40
  -2   1 -10   16.30    0.43
   2  -1  11   12.67    0.37
   2  -1  11   12.96    0.34
  -2   1  11   13.19    0.34
  -2   1  11   12.98    0.38
   2   1  11   12.92    0.37
  -2  -1  11   12.58    0.34
  -2   1 -11   12.70    0.33
  -2   1 -11   12.79    0.43
  -2  -1  11   11.96    0.36
   2  -1  12    1.41    0.15
  -2   1  12    1.35    0.15
  -2  -1  12    1.33    0.15
   2   1  12    1.39    0.15
  -2  -1  12    1.26    0.13
   2  -1  13    3.84    0.26
  -2   1  13    3.94    0.26
  -2  -1  13    4.08    0.25
   2   1  13    4.01    0.25
  -2   1  14    4.30    0.28
   2  -1  14    4.23    0.27
   2   1  14    4.75    0.28
  -2  -1  14    4.42    0.29
   2  -1  15    1.48    0.19
  -2   1  15    1.31    0.20
  -2  -1  15    1.48    0.20
   2   1  15    1.53    0.20
   2  -1  16    0.32    0.18
  -2   1  16    0.48    0.18
   2   1  16    0.14    0.17
  -2  -1  16    0.27    0.18
   3  -1   0    8.39    0.18
  -3   1   0    7.92    0.18
  -3   1   0    8.36    0.18
   3   1   0    8.53    0.19
  -3  -1   0    8.41    0.18
  -3   1   1   81.31    1.43
   3  -1   1   79.03    1.43
  -3  -1  -1   80.11    1.43
   3   1  -1   77.98    1.43
  -3   1   1   79.76    1.43
  -3   1   1   82.17    1.43
  -3  -1  -1   77.54    1.44
   3   1  -1   76.34    1.43
  -3   1  -1   75.50    1.33
  -3   1  -1   74.57    1.33
  -3  -1   1   66.95    1.34
  -3  -1   1   75.48    1.33
  -3   1  -1   71.82    1.33
   3  -1  -1   75.51    1.33
  -3  -1   1   75.45    1.34
  -3   1  -1   73.83    1.34
  -3  -1  -2    6.01    0.14
  -3   1   2    6.18    0.14
  -3  -1  -2    5.91    0.15
   3  -1   2    6.06    0.14
   3   1  -2    6.13    0.14
  -3  -1  -2    5.98    0.14
  -3   1   2    6.19    0.14
  -3  -1  -2    5.86    0.14
   3  -1  -2    5.25    0.13
   3   1   2    5.12    0.12
  -3   1  -2    5.36    0.13
  -3  -1   2    5.31    0.13
   3  -1  -2    5.35    0.12
  -3   1  -2    5.17    0.13
  -3   1  -2    5.19    0.12
  -3  -1   2    5.43    0.13
  -3  -1   2    5.16    0.13
  -3  -1  -3  131.09    2.37
   3   1  -3  130.71    2.37
  -3  -1  -3  132.22    2.37
   3  -1   3  130.68    2.38
  -3  -1  -3  132.93    2.37
  -3   1   3  136.01    2.38
  -3   1   3  134.89    2.38
  -3  -1  -3  128.32    2.39
  -3   1   3  132.70    2.37
   3  -1  -3  134.54    2.43
  -3  -1   3  136.50    2.44
   3  -1  -3  135.45    2.44
  -3   1  -3  136.43    2.44
  -3  -1   3  136.12    2.45
  -3  -1   3  135.64    2.44
  -3  -1   3  139.40    2.43
  -3   1  -3  137.92    2.44
   3   1   3  134.82    2.44
  -3   1  -3  134.38    2.44
  -3   1  -3  134.35    2.46
   3  -1   4   12.81    0.26
   3   1  -4   12.38    0.25
  -3   1   4   11.88    0.27
  -3   1   4   12.38    0.26
  -3   1   4   12.50    0.25
   3  -1   4   12.39    0.27
  -3   1   4   12.09    0.26
   3   1  -4   12.50    0.26
  -3  -1  -4   12.42    0.26
  -3  -1  -4   13.01    0.26
  -3  -1  -4   12.45    0.28
  -3   1   4   10.88    0.25
  -3  -1   4   11.45    0.23
   3   1   4   11.64    0.25
   3   1   4   11.59    0.24
  -3  -1   4   11.35    0.25
  -3  -1   4   11.19    0.25
   3  -1  -4   11.55    0.25
   3  -1  -4   11.83    0.25
  -3   1  -4   11.15    0.25
  -3   1  -4   11.11    0.27
  -3   1  -4   11.74    0.25
  -3  -1   4   11.12    0.25
  -3   1   5    8.96    0.21
  -3   1   5    8.92    0.21
  -3  -1  -5    9.03    0.21
   3   1  -5    9.09    0.20
   3  -1   5    8.73    0.22
   3   1  -5    8.75    0.21
   3  -1   5    9.22    0.21
  -3  -1  -5    9.18    0.24
  -3  -1  -5    8.95    0.21
  -3   1   5    9.04    0.19
  -3   1   5    8.90    0.20
  -3  -1   5    8.82    0.22
  -3  -1   5    8.82    0.21
   3   1   5    9.19    0.22
  -3  -1   5    8.51    0.19
   3  -1  -5    8.71    0.19
   3   1   5    9.05    0.21
  -3  -1   5    8.52    0.21
  -3   1  -5    8.85    0.21
   3  -1  -5    8.42    0.21
  -3   1  -5    8.68    0.21
  -3   1  -5    8.53    0.24
  -3  -1  -6   61.24    1.14
  -3  -1  -6   61.54    1.14
   3   1  -6   62.13    1.14
  -3   1   6   61.73    1.15
  -3   1   6   59.06    1.14
   3  -1   6   60.09    1.15
   3   1  -6   62.01    1.13
  -3  -1  -6   61.70    1.17
  -3   1   6   61.84    1.12
  -3   1   6   61.95    1.16
   3  -1   6   60.96    1.15
  -3  -1  -6   62.49    1.11
  -3  -1   6   62.85    1.14
  -3  -1   6   62.14    1.16
  -3   1  -6   61.16    1.15
  -3   1  -6   61.89    1.19
   3  -1  -6   61.45    1.15
  -3   1  -6   61.38    1.16
   3   1   6   62.46    1.12
   3   1   6   61.87    1.15
  -3  -1   6   62.87    1.17
   3   1   6   62.95    1.16
  -3  -1   6   60.51    1.16
   3  -1  -6   61.32    1.13
  -3   1   7   11.78    0.28
  -3  -1  -7   11.76    0.28
  -3  -1  -7   11.12    0.26
  -3   1   7   12.05    0.25
  -3   1   7   11.67    0.27
  -3  -1  -7   11.73    0.27
  -3  -1  -7   11.65    0.31
   3  -1   7   12.26    0.28
   3   1  -7   12.31    0.26
   3   1  -7   12.37    0.28
  -3   1   7   11.65    0.30
   3  -1  -7   11.24    0.24
  -3  -1   7   11.56    0.27
   3  -1  -7   11.14    0.27
  -3   1  -7   10.97    0.27
   3   1   7   10.96    0.23
   3   1   7   11.34    0.27
  -3  -1   7   11.33    0.29
  -3  -1   7   11.57    0.25
  -3  -1   7   11.33    0.27
   3   1   7   11.20    0.28
  -3   1  -7   11.11    0.30
  -3   1  -7   11.16    0.27
   3  -1   8    4.41    0.17
  -3  -1  -8    3.99    0.18
  -3  -1  -8    3.85    0.15
   3   1  -8    3.81    0.15
   3   1  -8    3.88    0.13
  -3   1   8    3.54    0.17
   3  -1   8    3.82    0.15
  -3   1   8    3.78    0.14
  -3  -1  -8    4.00    0.15
  -3   1   8    3.82    0.16
   3   1   8    4.61    0.16
   3  -1  -8    4.54    0.16
  -3  -1   8    4.72    0.17
  -3  -1   8    4.60    0.14
   3  -1  -8    4.39    0.14
  -3   1  -8    4.76    0.19
  -3   1  -8    4.43    0.16
   3   1   8    4.82    0.18
  -3  -1   8    4.92    0.19
  -3   1  -8    4.29    0.16
  -3  -1   8    4.92    0.17
   3  -1   9   16.04    0.40
   3  -1   9   16.21    0.41
  -3  -1  -9   16.08    0.41
   3   1  -9   16.08    0.36
  -3  -1  -9   16.21    0.37
   3  -1   9   16.15    0.38
  -3  -1  -9   16.14    0.37
   3   1  -9   16.14    0.37
  -3   1   9   16.00    0.40
  -3   1   9   15.50    0.37
  -3   1  -9   14.88    0.35
  -3  -1   9   14.28    0.38
  -3   1  -9   15.49    0.36
   3  -1  -9   15.59    0.35
   3   1   9   15.29    0.35
  -3  -1   9   15.03    0.36
   3   1   9   14.41    0.37
  -3   1  -9   15.31    0.39
  -3   1  10   24.57    0.58
   3  -1  10   25.98    0.55
   3  -1  10   26.19    0.59
  -3   1  10   25.26    0.55
  -3  -1 -10   25.56    0.54
  -3  -1 -10   25.69    0.59
  -3  -1 -10   25.20    0.55
   3  -1  10   25.70    0.58
   3   1  10   25.10    0.58
  -3   1 -10   24.82    0.54
  -3  -1  10   24.81    0.55
   3   1  10   25.57    0.57
  -3   1 -10   24.66    0.58
  -3  -1  10   24.68    0.57
  -3   1 -10   24.83    0.54
   3   1  10   24.88    0.54
  -3  -1 -11    9.16    0.29
  -3   1  11    9.85    0.29
   3  -1  11    9.73    0.32
   3  -1  11   10.09    0.29
  -3   1  11    8.97    0.31
  -3   1 -11    9.94    0.33
  -3  -1  11    9.94    0.32
  -3  -1  11    9.62    0.30
   3   1  11    9.67    0.32
  -3   1 -11    9.67    0.28
   3  -1  12    7.14    0.29
  -3   1  12    7.08    0.30
  -3  -1  12    6.52    0.26
   3   1  12    6.61    0.27
  -3  -1  12    6.72    0.29
   3  -1  13    2.22    0.19
  -3   1  13    2.56    0.23
   3   1  13    2.65    0.24
  -3  -1  13    2.67    0.24
  -3   1  14    2.15    0.20
   3  -1  14    1.97    0.20
   3   1  14    1.99    0.20
  -3  -1  14    2.14    0.20
   3  -1  15    1.94    0.21
  -3   1  15    2.28    0.22
  -3  -1  15    2.22    0.22
   3   1  15    2.06    0.21
  -3   1  16    1.71    0.22
   3  -1  16    1.71    0.22
  -3  -1  16    2.05    0.23
   3   1  16    2.00    0.23
   4  -1   0  954.09   17.50
  -4   1   0  986.57   17.52
  -4   1   0  972.55   17.53
  -4  -1   0  979.55   17.51
  -4   1   0  977.13   17.61
  -4  -1   0 1000.00   17.51
   4   1   0  984.20   17.52
  -4   1   0  984.51   17.50
  -4  -1   0  976.56   17.62
  -4   1   1  367.74    6.64
   4  -1   1  343.52    6.66
  -4   1   1  374.35    6.68
  -4   1   1  368.10    6.71
  -4  -1  -1  371.17    6.66
  -4  -1  -1  375.66    6.69
  -4  -1  -1  369.74    6.70
   4   1  -1  378.39    6.67
  -4  -1  -1  379.81    6.66
  -4   1   1  374.13    6.62
  -4   1  -1  386.15    6.91
   4   1   1  388.38    6.88
  -4  -1   1  388.57    6.88
  -4   1  -1  384.21    6.90
  -4   1  -1  377.50    6.93
  -4  -1   1  373.41    6.92
  -4  -1   1  379.12    6.84
   4  -1  -1  382.00    6.86
  -4  -1   1  384.28    6.88
  -4   1  -1  380.06    6.85
   4   1  -2   79.71    1.47
  -4   1   2   80.17    1.47
  -4   1   2   77.68    1.46
  -4  -1  -2   77.79    1.48
   4  -1   2   83.81    1.47
  -4  -1  -2   83.28    1.47
  -4   1   2   83.31    1.47
  -4  -1  -2   80.75    1.47
  -4  -1  -2   81.55    1.46
  -4   1  -2   84.93    1.52
  -4  -1   2   81.44    1.53
  -4  -1   2   82.21    1.51
   4   1   2   81.68    1.52
   4  -1  -2   84.46    1.53
  -4  -1   2   84.49    1.52
  -4   1  -2   84.37    1.52
  -4   1  -2   85.50    1.52
   4   1   2   84.60    1.52
  -4   1  -2   85.94    1.55
  -4  -1  -3    8.09    0.18
   4  -1   3    8.00    0.19
  -4   1   3    8.02    0.18
  -4   1   3    7.80    0.19
  -4  -1  -3    7.84    0.21
  -4   1   3    7.89    0.17
  -4   1   3    7.92    0.19
  -4  -1  -3    7.99    0.19
  -4  -1  -3    8.22    0.19
  -4  -1   3    7.84    0.19
  -4  -1   3    7.83    0.19
   4   1   3    7.81    0.18
  -4   1  -3    7.75    0.18
  -4   1  -3    7.90    0.18
  -4  -1   3    8.07    0.17
  -4   1  -3    7.66    0.18
  -4  -1   3    8.04    0.19
  -4   1  -3    7.45    0.20
   4  -1  -3    7.71    0.19
  -4   1   4    9.97    0.23
   4  -1   4   10.48    0.24
  -4   1   4   10.21    0.22
   4   1  -4   10.05    0.24
  -4  -1  -4   10.15    0.23
  -4   1   4   10.22    0.24
  -4  -1  -4   10.47    0.23
  -4  -1  -4   10.52    0.24
  -4   1   4   10.54    0.21
  -4  -1  -4   10.64    0.26
  -4   1  -4    9.24    0.22
  -4  -1   4    9.33    0.22
  -4  -1   4    9.41    0.22
   4   1   4    9.41    0.22
  -4  -1   4    9.85    0.20
   4  -1  -4    9.72    0.22
  -4   1  -4    9.13    0.24
  -4  -1   4    9.57    0.22
  -4   1  -4    9.14    0.22
  -4   1  -4    9.34    0.22
  -4  -1  -5    5.12    0.18
  -4   1   5    5.25    0.16
   4  -1   5    5.70    0.15
   4   1  -5    5.49    0.16
  -4  -1  -5    5.14    0.16
  -4   1   5    5.21    0.13
  -4   1   5    5.39    0.15
   4  -1   5    5.52    0.17
  -4   1   5    5.52    0.17
  -4  -1  -5    5.27    0.15
  -4  -1   5    5.49    0.14
   4  -1  -5    5.29    0.16
   4   1   5    5.72    0.16
  -4   1  -5    5.64    0.18
  -4  -1   5    5.11    0.16
   4   1   5    5.15    0.15
  -4  -1   5    5.38    0.16
  -4   1  -5    5.39    0.16
  -4  -1   5    5.89    0.16
   4   1   5    5.19    0.13
  -4   1  -5    5.63    0.16
  -4  -1  -6    1.57    0.10
  -4   1   6    1.32    0.07
  -4   1   6    1.42    0.11
  -4  -1  -6    1.39    0.12
   4  -1   6    1.44    0.11
  -4  -1  -6    1.40    0.09
  -4   1   6    1.49    0.09
  -4   1   6    1.33    0.10
   4  -1   6    1.82    0.10
   4   1  -6    1.27    0.08
   4   1  -6    1.54    0.11
   4  -1  -6    1.38    0.11
  -4  -1   6    1.31    0.10
   4   1   6    1.46    0.07
  -4  -1   6    1.27    0.08
   4   1   6    1.43    0.09
  -4   1  -6    1.41    0.13
  -4  -1   6    1.36    0.11
   4   1   6    1.45    0.11
  -4   1  -6    1.75    0.10
  -4   1  -6    1.26    0.10
  -4  -1   6    1.30    0.10
  -4  -1  -7    3.37    0.13
  -4   1   7    3.28    0.14
  -4   1   7    3.27    0.13
   4   1  -7    3.14    0.12
   4   1  -7    3.31    0.14
  -4  -1  -7    3.59    0.17
   4  -1   7    3.26    0.13
  -4   1   7    3.21    0.11
  -4   1   7    3.15    0.15
   4  -1   7    3.04    0.15
  -4  -1  -7    3.60    0.14
  -4   1  -7    3.69    0.17
   4   1   7    3.44    0.15
   4  -1  -7    3.53    0.11
  -4  -1   7    3.59    0.15
  -4   1  -7    3.31    0.14
  -4  -1   7    3.31    0.14
  -4   1  -7    3.44    0.14
  -4  -1   7    3.09    0.16
   4   1   7    3.36    0.10
   4  -1  -7    3.21    0.14
  -4  -1   7    3.26    0.12
   4   1   7    3.58    0.13
   4  -1   8   20.76    0.46
  -4  -1  -8   21.20    0.45
  -4   1   8   21.62    0.46
  -4  -1  -8   21.39    0.45
   4   1  -8   21.11    0.43
   4   1  -8   20.79    0.45
  -4  -1  -8   21.04    0.49
   4  -1   8   20.88    0.47
  -4   1   8   20.58    0.47
  -4   1  -8   21.45    0.50
  -4   1  -8   20.86    0.46
  -4   1  -8   21.32    0.46
  -4  -1   8   20.02    0.46
   4  -1  -8   21.29    0.46
  -4  -1   8   21.12    0.46
   4   1   8   21.33    0.47
   4   1   8   21.85    0.45
   4  -1  -8   21.43    0.43
  -4  -1   8   20.49    0.47
  -4  -1   8   20.98    0.46
   4  -1   9   47.10    0.94
   4  -1   9   47.81    0.96
  -4  -1  -9   47.95    0.94
  -4   1   9   48.49    0.96
  -4   1   9   48.49    0.94
   4   1  -9   48.66    0.93
  -4  -1  -9   46.85    0.98
  -4  -1  -9   48.50    0.94
  -4  -1   9   48.49    0.97
   4   1   9   49.37    0.97
  -4   1  -9   47.76    1.00
   4   1   9   49.76    0.95
  -4   1  -9   48.43    0.96
   4  -1  -9   50.17    0.96
  -4  -1   9   49.75    0.98
  -4   1  -9   48.67    0.96
  -4  -1 -10   29.57    0.63
  -4  -1 -10   30.27    0.68
   4  -1  10   29.69    0.68
   4  -1  10   29.83    0.66
  -4   1  10   30.39    0.64
  -4  -1 -10   29.97    0.63
  -4   1  10   30.14    0.66
   4  -1  10   30.69    0.64
  -4  -1  10   32.71    0.68
   4   1  10   31.79    0.66
  -4  -1  10   32.53    0.70
   4  -1 -10   30.07    0.69
  -4   1 -10   31.65    0.66
  -4   1 -10   31.45    0.71
  -4   1 -10   32.72    0.67
   4   1  10   32.40    0.69
  -4   1  11   13.82    0.37
  -4  -1 -11   13.61    0.36
   4  -1  11   13.83    0.39
   4  -1  11   13.80    0.36
  -4  -1 -11   14.65    0.36
  -4  -1 -11   14.03    0.41
  -4   1  11   13.70    0.39
   4  -1  11   13.73    0.43
  -4  -1  11   15.07    0.39
  -4   1 -11   14.67    0.38
  -4   1 -11   14.82    0.38
  -4   1 -11   14.83    0.42
  -4  -1  11   13.94    0.40
   4   1  11   14.74    0.40
   4  -1  12    9.13    0.32
  -4   1  12    9.05    0.34
   4   1  12    8.10    0.30
  -4  -1  12    9.25    0.33
  -4  -1  12    8.67    0.30
  -4   1  13    4.28    0.27
   4  -1  13    4.38    0.27
  -4  -1  13    4.19    0.26
   4   1  13    4.23    0.25
  -4   1  14    1.01    0.17
   4  -1  14    0.77    0.16
  -4  -1  14    1.17    0.18
   4   1  14    1.10    0.17
   4  -1  15    0.10    0.16
  -4   1  15    0.12    0.17
   4   1  15    0.40    0.16
  -4  -1  15    0.24    0.17
  -4   1  16   -0.10    0.17
   4  -1  16    0.08    0.17
   4   1  16    0.19    0.17
  -4  -1  16   -0.02    0.18
  -5  -1   0    3.59    0.11
  -5   1   0    3.62    0.12
  -5   1   0    3.63    0.11
  -5  -1   0    3.82    0.13
   5  -1   0    3.43    0.11
  -5   1   0    3.48    0.11
   5   1   0    3.85    0.11
  -5  -1   0    3.54    0.11
  -5  -1   0    3.73    0.11
  -5   1   0    3.75    0.11
  -5  -1  -1    1.08    0.09
  -5  -1  -1    0.90    0.06
  -5   1   1    1.08    0.08
   5   1  -1    1.01    0.07
  -5  -1  -1    0.87    0.07
  -5   1   1    0.96    0.06
   5  -1   1    1.01    0.07
  -5   1   1    0.88    0.07
  -5   1   1    0.91    0.07
  -5   1  -1    0.40    0.05
   5  -1  -1    0.33    0.05
  -5  -1   1    0.42    0.05
  -5  -1   1    0.38    0.04
   5   1   1    0.51    0.05
  -5  -1   1    0.40    0.05
  -5   1  -1    0.49    0.05
  -5  -1   1    0.40    0.05
  -5   1   2   27.63    0.53
  -5  -1  -2   27.52    0.53
  -5   1   2   27.80    0.53
   5  -1   2   27.25    0.53
  -5  -1  -2   27.94    0.53
  -5  -1  -2   26.68    0.55
   5  -1   2   26.70    0.52
  -5  -1  -2   27.79    0.53
  -5   1   2   28.38    0.52
  -5   1   2   27.74    0.53
  -5   1  -2   31.06    0.59
  -5  -1   2   30.91    0.60
  -5  -1   2   30.66    0.59
   5   1   2   31.29    0.59
  -5  -1   2   31.01    0.58
  -5   1  -2   30.19    0.61
   5   1   2   30.35    0.58
   5  -1  -2   31.10    0.59
  -5   1  -2   30.91    0.59
  -5   1  -2   30.91    0.59
  -5  -1  -3   94.09    1.70
  -5  -1  -3   92.39    1.73
  -5   1   3   93.21    1.70
  -5   1   3   93.18    1.70
  -5  -1  -3   94.69    1.70
  -5  -1  -3   93.85    1.70
   5   1  -3   91.33    1.70
   5  -1   3   93.40    1.70
   5  -1   3   93.54    1.68
  -5   1   3   95.22    1.68
  -5   1   3   92.43    1.70
  -5  -1   3   91.64    1.65
  -5   1  -3   91.25    1.66
  -5   1  -3   91.70    1.66
  -5  -1   3   91.93    1.66
   5   1   3   92.13    1.66
  -5   1  -3   87.25    1.68
   5  -1  -3   92.08    1.66
  -5  -1   3   92.27    1.66
   5   1   3   91.14    1.64
  -5  -1   3   88.50    1.66
  -5   1  -3   91.79    1.66
  -5   1   4   16.85    0.33
  -5  -1  -4   16.36    0.35
  -5   1   4   17.11    0.36
  -5  -1  -4   16.95    0.35
  -5   1   4   16.63    0.35
  -5  -1  -4   16.59    0.38
   5  -1   4   17.12    0.35
  -5  -1  -4   16.09    0.34
   5   1  -4   16.93    0.35
  -5   1   4   16.46    0.34
  -5   1  -4   16.94    0.35
  -5  -1   4   16.64    0.36
  -5   1  -4   16.64    0.35
  -5  -1   4   16.65    0.33
   5  -1  -4   16.15    0.35
  -5  -1   4   16.72    0.36
  -5   1  -4   16.78    0.38
   5   1   4   16.90    0.33
  -5  -1   4   16.31    0.35
  -5   1  -4   17.02    0.35
   5   1   4   16.37    0.35
   5  -1   5    0.91    0.07
  -5  -1  -5    0.88    0.08
  -5   1   5    0.74    0.06
  -5   1   5    0.63    0.08
   5  -1   5    0.79    0.08
  -5  -1  -5    0.79    0.09
  -5  -1  -5    0.77    0.07
  -5  -1  -5    0.66    0.07
  -5   1   5    0.79    0.07
   5   1  -5    0.69    0.07
  -5   1   5    0.80    0.08
  -5  -1   5    0.83    0.08
   5   1   5    1.18    0.06
  -5  -1   5    1.08    0.09
   5   1   5    1.04    0.09
  -5   1  -5    1.13    0.09
   5  -1  -5    1.10    0.10
  -5  -1   5    1.11    0.10
  -5  -1   5    1.03    0.08
  -5   1  -5    1.08    0.09
  -5   1  -5    1.17    0.12
  -5   1  -5    1.19    0.10
  -5  -1  -6    3.75    0.13
   5  -1   6    3.81    0.14
  -5   1   6    3.62    0.11
   5   1  -6    3.72    0.15
  -5  -1  -6    3.54    0.14
   5  -1   6    3.76    0.15
  -5   1   6    3.69    0.15
  -5   1   6    3.80    0.13
  -5  -1  -6    3.79    0.17
  -5   1   6    3.69    0.16
  -5  -1   6    2.95    0.13
   5  -1  -6    3.00    0.14
  -5   1  -6    3.04    0.13
  -5   1  -6    3.33    0.16
   5   1   6    2.88    0.09
   5   1   6    3.07    0.13
  -5   1  -6    3.36    0.13
  -5  -1   6    2.85    0.11
  -5  -1   6    2.78    0.14
   5   1   6    3.21    0.12
  -5  -1   6    3.49    0.15
  -5  -1  -7   15.01    0.34
   5   1  -7   15.62    0.35
   5  -1   7   15.50    0.36
  -5   1   7   15.80    0.37
  -5   1   7   15.10    0.34
  -5  -1  -7   14.90    0.38
   5  -1   7   15.32    0.35
  -5   1   7   14.83    0.34
  -5   1   7   15.29    0.35
  -5  -1  -7   15.17    0.35
  -5  -1   7   15.28    0.37
  -5  -1   7   15.35    0.33
  -5   1  -7   15.65    0.35
  -5  -1   7   14.86    0.35
   5   1   7   15.72    0.36
   5  -1  -7   15.73    0.36
  -5   1  -7   15.72    0.39
   5   1   7   15.84    0.35
  -5   1  -7   15.32    0.35
  -5  -1   7   14.95    0.36
   5   1  -8   13.52    0.32
  -5  -1  -8   12.44    0.31
  -5  -1  -8   12.99    0.35
   5  -1   8   12.74    0.33
   5  -1   8   12.69    0.31
  -5   1   8   12.66    0.33
  -5  -1  -8   12.38    0.31
  -5   1   8   12.42    0.32
  -5  -1   8   14.69    0.35
  -5   1  -8   14.28    0.34
  -5   1  -8   14.22    0.34
  -5  -1   8   12.70    0.43
   5   1   8   14.65    0.34
   5   1   8   14.37    0.35
  -5  -1   8   14.18    0.36
   5  -1  -8   13.96    0.34
  -5   1  -8   14.28    0.38
   5  -1   9   26.13    0.55
  -5  -1  -9   25.05    0.59
  -5  -1  -9   25.82    0.55
  -5   1   9   25.86    0.56
  -5  -1  -9   25.90    0.55
   5   1  -9   25.39    0.55
   5  -1   9   26.53    0.57
  -5   1   9   25.39    0.58
   5   1   9   25.41    0.54
   5   1   9   25.21    0.56
  -5  -1   9   24.88    0.56
  -5   1  -9   25.35    0.55
   5  -1  -9   24.61    0.54
  -5   1  -9   25.14    0.59
  -5  -1   9   25.03    0.54
  -5   1  -9   24.37    0.54
  -5   1  10    6.48    0.24
   5  -1  10    6.56    0.23
  -5   1  10    6.51    0.25
   5   1 -10    6.59    0.23
  -5  -1 -10    6.48    0.23
  -5  -1 -10    6.84    0.27
   5  -1  10    6.86    0.25
  -5  -1 -10    6.64    0.22
   5  -1 -10    5.75    0.22
  -5  -1  10    6.16    0.23
   5   1  10    6.19    0.21
  -5   1 -10    6.23    0.22
  -5   1 -10    6.11    0.26
   5   1  10    5.91    0.24
  -5   1 -10    6.35    0.22
  -5  -1  10    5.87    0.24
   5  -1  11    8.65    0.28
  -5   1  11    9.00    0.32
  -5   1  11    8.89    0.29
   5  -1  11    9.52    0.33
  -5  -1 -11    8.86    0.28
   5  -1  11    9.07    0.31
  -5  -1 -11    9.01    0.28
  -5  -1 -11    9.46    0.33
   5   1  11    8.65    0.31
  -5  -1  11    8.43    0.31
  -5  -1  11    9.21    0.29
  -5   1 -11    8.80    0.28
  -5   1 -11    9.36    0.29
  -5   1 -11    9.52    0.34
   5  -1  12   19.54    0.51
  -5   1  12   18.93    0.51
  -5   1 -12   18.92    0.48
  -5   1 -12   18.66    0.47
   5   1  12   18.96    0.50
  -5  -1  12   19.32    0.48
  -5  -1  12   18.52    0.50
  -5   1  13    6.40    0.30
   5  -1  13    6.35    0.30
  -5  -1  13    6.73    0.32
   5   1  13    6.53    0.29
  -5   1  14    3.22    0.26
   5  -1  14    3.24    0.28
  -5  -1  14    2.83    0.26
   5   1  14    2.87    0.25
   5  -1  15    1.39    0.19
  -5   1  15    1.46    0.21
   5   1  15    0.99    0.18
  -5  -1  15    0.95    0.19
   5  -1  16    1.05    0.21
  -5   1  16    1.03    0.21
  -5  -1  16    1.33    0.22
   5   1  16    0.98    0.21
  -6   1   0   31.72    0.61
  -6  -1   0   31.93    0.61
  -6  -1   0   32.53    0.61
   6   1   0   31.82    0.62
  -6   1   0   33.13    0.62
  -6  -1   0   31.71    0.63
  -6   1   0   31.93    0.63
  -6  -1   0   32.37    0.62
   6  -1   0   32.01    0.61
  -6   1   0   32.33    0.62
  -6   1   1   33.40    0.63
  -6  -1  -1   33.87    0.64
   6  -1   1   32.98    0.63
  -6   1   1   34.48    0.64
  -6  -1  -1   33.16    0.66
  -6   1   1   32.71    0.65
  -6  -1  -1   33.44    0.64
   6   1  -1   33.87    0.64
  -6   1   1   33.22    0.64
  -6  -1  -1   33.26    0.64
  -6  -1   1   36.46    0.69
   6   1   1   36.75    0.69
  -6  -1   1   37.07    0.70
  -6  -1   1   36.86    0.69
  -6   1  -1   37.05    0.70
  -6   1  -1   36.48    0.70
  -6   1  -1   35.23    0.72
   6  -1  -1   37.71    0.70
  -6  -1   1   36.05    0.71
  -6   1  -1   36.46    0.69
   6  -1   2    8.21    0.20
  -6  -1  -2    8.11    0.19
   6  -1   2    8.35    0.19
  -6  -1  -2    8.19    0.22
  -6  -1  -2    7.96    0.20
  -6   1   2    8.09    0.20
  -6  -1  -2    7.89    0.20
  -6   1   2    8.00    0.20
  -6   1   2    8.16    0.18
  -6   1   2    8.18    0.20
  -6   1  -2    9.20    0.22
  -6  -1   2    9.32    0.23
  -6  -1   2    9.45    0.21
  -6   1  -2    9.60    0.22
  -6  -1   2    9.27    0.22
  -6   1  -2    9.43    0.22
  -6   1  -2    8.94    0.24
   6  -1  -2    9.29    0.22
   6   1   2    9.03    0.21
   6   1   2    9.24    0.21
   6   1  -3   13.51    0.31
  -6  -1  -3   14.23    0.30
   6  -1   3   13.77    0.29
  -6   1   3   14.22    0.29
  -6  -1  -3   14.27    0.31
  -6  -1  -3   14.12    0.34
  -6  -1  -3   14.51    0.31
  -6   1   3   13.95    0.31
   6  -1   3   14.61    0.31
  -6   1   3   14.23    0.31
  -6   1   3   14.02    0.31
  -6  -1   3   14.76    0.31
  -6  -1   3   15.02    0.33
   6   1   3   14.82    0.30
  -6   1  -3   14.95    0.32
   6   1   3   14.66    0.32
  -6   1  -3   15.41    0.35
  -6  -1   3   14.96    0.32
  -6   1  -3   14.91    0.32
  -6  -1   3   14.90    0.33
  -6   1  -3   15.21    0.32
  -6  -1  -4   20.45    0.42
  -6  -1  -4   20.02    0.41
   6   1  -4   19.14    0.42
  -6   1   4   20.02    0.39
  -6  -1  -4   19.84    0.42
  -6   1   4   20.18    0.42
   6  -1   4   20.10    0.39
   6  -1   4   20.20    0.42
  -6  -1  -4   20.37    0.45
  -6   1   4   20.13    0.41
  -6   1   4   20.14    0.43
  -6  -1   4   17.94    0.38
   6   1   4   17.55    0.35
   6   1   4   17.75    0.38
  -6   1  -4   17.49    0.41
  -6   1  -4   18.20    0.38
  -6  -1   4   17.96    0.38
  -6   1  -4   17.93    0.38
  -6  -1   4   17.80    0.36
  -6  -1   4   17.54    0.38
   6  -1  -4   17.73    0.38
  -6   1  -4   17.80    0.38
  -6  -1  -5    8.63    0.22
   6  -1   5    8.73    0.18
   6   1  -5    8.60    0.23
  -6  -1  -5    8.39    0.22
  -6  -1  -5    8.76    0.25
  -6  -1  -5    8.61    0.22
  -6   1   5    8.58    0.24
   6  -1   5    8.58    0.22
  -6   1   5    8.72    0.19
  -6   1   5    8.57    0.21
  -6   1   5    8.58    0.23
  -6   1  -5    8.65    0.22
   6   1   5    8.08    0.19
  -6   1  -5    8.46    0.26
  -6   1  -5    8.39    0.22
   6  -1  -5    8.17    0.23
  -6  -1   5    8.34    0.22
   6   1   5    8.32    0.22
  -6  -1   5    8.49    0.22
  -6   1  -5    8.15    0.22
  -6  -1   5    8.69    0.23
  -6  -1   5    8.57    0.20
   6   1  -6    2.91    0.15
  -6  -1  -6    3.09    0.14
  -6   1   6    3.05    0.15
  -6   1   6    3.14    0.13
   6  -1   6    3.10    0.09
  -6  -1  -6    3.47    0.13
  -6  -1  -6    3.06    0.17
  -6   1   6    3.33    0.15
  -6   1   6    3.26    0.11
   6  -1   6    3.06    0.14
   6  -1   6    3.51    0.14
  -6  -1   6    3.34    0.12
   6   1   6    3.33    0.14
  -6   1  -6    3.61    0.14
  -6   1  -6    3.28    0.15
  -6   1  -6    3.56    0.18
   6  -1  -6    3.04    0.15
  -6  -1   6    3.57    0.14
  -6   1  -6    3.32    0.15
  -6  -1   6    3.28    0.15
   6   1   6    3.49    0.14
  -6  -1   6    3.06    0.16
   6   1   6    3.39    0.11
   6  -1   7    0.29    0.08
  -6   1   7    0.29    0.09
   6   1  -7    0.39    0.08
   6  -1   7    0.42    0.07
  -6   1   7    0.33    0.07
  -6   1   7    0.23    0.08
  -6  -1  -7    0.26    0.09
  -6  -1  -7    0.37    0.07
  -6  -1  -7    0.21    0.07
  -6  -1   7    0.57    0.08
  -6   1  -7    0.51    0.08
  -6   1  -7    0.47    0.08
  -6  -1   7    0.60    0.09
   6   1   7    0.66    0.09
  -6  -1   7    0.61    0.07
   6  -1  -7    0.54    0.09
  -6   1  -7    0.74    0.11
   6   1   7    0.46    0.07
  -6  -1   7    0.60    0.10
   6   1  -8    0.20    0.08
   6  -1   8    0.27    0.09
  -6  -1  -8    0.27    0.10
  -6   1   8    0.09    0.09
  -6   1   8    0.21    0.08
   6  -1   8    0.23    0.07
  -6  -1  -8    0.24    0.08
  -6  -1  -8    0.30    0.07
  -6   1  -8    0.34    0.08
  -6  -1   8    0.21    0.09
  -6   1  -8    0.46    0.08
   6   1   8    0.31    0.08
  -6   1  -8    0.35    0.10
  -6  -1   8    0.40    0.09
   6   1   8    0.19    0.08
   6  -1  -8    0.32    0.09
  -6  -1  -9    3.02    0.17
  -6  -1  -9    3.08    0.16
  -6  -1  -9    3.08    0.20
   6   1  -9    3.36    0.18
  -6   1   9    3.05    0.17
   6  -1   9    3.28    0.18
   6  -1   9    3.30    0.16
  -6   1   9    2.97    0.20
  -6  -1   9    3.55    0.18
  -6   1  -9    3.58    0.17
   6   1   9    3.45    0.19
  -6   1  -9    3.89    0.18
   6  -1  -9    3.59    0.19
  -6  -1   9    3.17    0.20
   6   1   9    3.66    0.17
  -6   1  -9    3.68    0.22
   6   1 -10   20.10    0.47
  -6   1  10   20.00    0.50
  -6  -1 -10   20.76    0.47
  -6  -1 -10   20.45    0.53
   6  -1  10   20.35    0.47
  -6   1  10   20.51    0.48
  -6  -1 -10   20.65    0.47
   6  -1  10   19.42    0.49
   6   1  10   21.33    0.51
  -6   1 -10   21.51    0.55
  -6  -1  10   21.79    0.52
   6  -1 -10   21.19    0.49
  -6  -1  10   21.25    0.50
  -6   1 -10   21.43    0.49
  -6   1 -10   21.51    0.49
   6   1  10   21.33    0.49
   6  -1  11    1.92    0.16
  -6   1  11    2.19    0.20
   6  -1  11    2.06    0.19
  -6  -1 -11    2.37    0.21
  -6  -1 -11    2.20    0.18
  -6  -1 -11    1.95    0.17
  -6   1  11    2.01    0.16
  -6  -1  11    2.33    0.21
  -6   1 -11    1.96    0.17
  -6   1 -11    2.07    0.17
  -6   1 -11    1.97    0.21
   6   1  11    2.22    0.19
  -6  -1  11    1.85    0.18
   6  -1  12    5.43    0.27
  -6   1  12    3.94    0.27
  -6   1  12    4.75    0.27
  -6  -1 -12    4.69    0.23
   6   1  12    4.74    0.26
  -6  -1  12    4.52    0.24
  -6   1 -12    4.78    0.24
  -6   1 -12    4.42    0.29
  -6   1 -12    4.78    0.28
  -6  -1  12    4.40    0.26
  -6   1  13    4.98    0.30
   6  -1  13    5.58    0.29
   6   1  13    5.55    0.28
  -6  -1  13    4.93    0.28
  -6   1  14    3.58    0.27
   6  -1  14    3.93    0.28
   6   1  14    3.31    0.27
  -6  -1  14    3.21    0.27
   6  -1  15    4.07    0.31
  -6   1  15    4.42    0.31
  -6  -1  15    3.51    0.30
   6   1  15    4.40    0.31
   6  -1  16    0.14    0.18
  -6   1  16    0.20    0.19
   6   1  16    0.38    0.18
  -6  -1  16    0.38    0.19
  -7   1   0    5.69    0.16
  -7   1   0    5.73    0.16
  -7  -1   0    5.64    0.16
  -7  -1   0    5.74    0.16
   7  -1   0    5.84    0.16
  -7   1   0    5.52    0.16
  -7  -1   0    5.56    0.16
  -7  -1   0    5.93    0.18
   7   1   0    5.54    0.16
  -7   1   0    5.69    0.18
   7  -1   1   77.83    1.43
  -7   1   1   77.23    1.44
  -7  -1  -1   77.67    1.44
  -7   1   1   79.40    1.44
  -7   1   1   79.84    1.43
  -7  -1  -1   79.05    1.44
   7   1  -1   79.10    1.44
  -7   1   1   76.43    1.45
  -7  -1  -1   77.59    1.47
  -7  -1  -1   77.70    1.44
  -7   1  -1   82.09    1.49
  -7  -1   1   82.35    1.49
  -7  -1   1   81.35    1.50
  -7  -1   1   79.59    1.51
  -7   1  -1   79.75    1.52
  -7   1  -1   82.72    1.50
   7  -1  -1   81.01    1.49
  -7  -1   1   79.85    1.48
  -7   1  -1   81.88    1.49
   7   1   1   80.64    1.49
  -7   1   2    1.55    0.10
  -7   1   2    1.64    0.09
  -7   1   2    1.74    0.11
   7  -1   2    1.82    0.09
  -7  -1  -2    1.70    0.10
  -7   1   2    1.54    0.10
   7  -1   2    1.54    0.10
   7   1  -2    1.58    0.11
  -7  -1  -2    1.68    0.09
  -7  -1  -2    1.89    0.12
  -7   1  -2    1.57    0.12
  -7  -1   2    1.33    0.09
  -7  -1   2    1.60    0.11
   7  -1  -2    1.43    0.10
   7   1   2    1.46    0.09
  -7   1  -2    1.52    0.10
  -7   1  -2    1.61    0.10
  -7  -1   2    1.74    0.10
  -7  -1   2    1.44    0.10
   7   1   2    1.59    0.09
  -7   1  -2    1.44    0.10
  -7  -1  -3   10.76    0.29
  -7  -1  -3   10.54    0.25
  -7   1   3   10.95    0.26
  -7   1   3   11.11    0.26
   7  -1   3   10.72    0.24
  -7   1   3   10.93    0.26
  -7   1   3   10.62    0.24
   7   1  -3   10.51    0.26
  -7  -1  -3   11.02    0.26
  -7  -1  -3   10.71    0.25
   7  -1   3   10.52    0.26
  -7  -1   3    8.90    0.23
  -7  -1   3    8.41    0.22
  -7   1  -3    8.21    0.25
  -7   1  -3    8.46    0.22
   7   1   3    8.79    0.20
  -7   1  -3    8.84    0.22
   7   1   3    8.79    0.22
  -7  -1   3    8.67    0.22
  -7  -1   3    8.51    0.21
  -7   1  -3    8.53    0.22
  -7   1   4  143.63    2.57
  -7   1   4  139.32    2.60
   7  -1   4  145.32    2.60
  -7   1   4  145.35    2.61
  -7  -1  -4  145.34    2.60
  -7  -1  -4  143.64    2.64
  -7   1   4  141.52    2.61
   7  -1   4  141.19    2.57
  -7  -1  -4  142.91    2.60
   7   1  -4  143.13    2.61
  -7  -1  -4  143.05    2.60
  -7   1  -4  145.10    2.62
  -7  -1   4  145.62    2.63
   7   1   4  145.73    2.62
   7  -1  -4  141.23    2.62
  -7   1  -4  147.18    2.62
  -7  -1   4  144.49    2.60
  -7  -1   4  142.78    2.62
  -7   1  -4  141.44    2.66
  -7  -1   4  146.53    2.63
   7   1   4  144.78    2.60
  -7   1  -4  141.56    2.62
  -7  -1  -5   66.77    1.32
  -7   1   5   69.38    1.25
   7  -1   5   69.29    1.29
  -7  -1  -5   68.02    1.28
  -7  -1  -5   67.47    1.28
   7  -1   5   68.97    1.25
  -7  -1  -5   66.72    1.28
  -7   1   5   69.99    1.29
  -7   1   5   69.57    1.29
  -7   1   5   68.41    1.28
   7   1  -5   67.23    1.29
  -7   1  -5   66.02    1.23
  -7  -1   5   65.77    1.20
   7   1   5   65.91    1.19
   7   1   5   64.24    1.22
  -7  -1   5   65.27    1.23
  -7  -1   5   66.31    1.23
  -7   1  -5   63.03    1.26
  -7  -1   5   64.21    1.22
   7  -1  -5   63.84    1.23
  -7   1  -5   65.13    1.22
  -7   1  -5   64.03    1.22
  -7  -1  -6   27.52    0.56
   7   1  -6   27.70    0.57
   7  -1   6   27.83    0.57
  -7   1   6   27.81    0.57
  -7   1   6   27.31    0.58
  -7  -1  -6   27.51    0.61
  -7  -1  -6   27.06    0.57
  -7   1   6   28.12    0.54
  -7   1   6   27.28    0.56
  -7  -1  -6   26.28    0.57
   7  -1  -6   28.07    0.59
  -7  -1   6   28.50    0.56
  -7   1  -6   28.30    0.59
   7   1   6   28.40    0.58
  -7  -1   6   28.57    0.59
  -7  -1   6   27.77    0.60
  -7  -1   6   27.73    0.58
  -7   1  -6   28.54    0.59
   7   1   6   28.06    0.54
  -7   1  -6   29.12    0.58
  -7   1  -6   28.79    0.63
  -7   1   7   35.09    0.73
  -7   1   7   35.16    0.72
   7   1  -7   35.80    0.72
   7  -1   7   34.96    0.72
  -7  -1  -7   34.76    0.75
   7  -1   7   34.65    0.71
  -7  -1  -7   34.79    0.71
  -7  -1  -7   35.22    0.70
   7  -1  -7   33.89    0.70
  -7   1  -7   34.11    0.70
  -7  -1   7   34.17    0.71
   7   1   7   35.20    0.69
  -7   1  -7   34.73    0.70
  -7   1  -7   35.28    0.75
  -7  -1   7   33.94    0.69
  -7  -1   7   33.95    0.72
   7   1   7   34.83    0.71
  -7   1   8    0.45    0.10
   7  -1   8    0.45    0.09
  -7  -1  -8    0.64    0.09
   7   1  -8    0.35    0.10
  -7  -1  -8    0.52    0.09
  -7   1   8    0.43    0.10
   7  -1   8    0.45    0.08
  -7  -1  -8    0.41    0.10
  -7   1  -8    0.60    0.11
  -7   1  -8    0.56    0.09
  -7  -1   8    0.81    0.11
   7   1   8    0.86    0.09
   7   1   8    0.70    0.10
   7  -1  -8    0.58    0.10
  -7   1  -8    0.78    0.10
  -7  -1   8    0.62    0.10
  -7  -1  -9   16.53    0.45
   7  -1   9   15.65    0.40
  -7  -1  -9   16.62    0.39
  -7   1   9   15.53    0.41
  -7   1   9   16.13    0.40
   7  -1   9   15.91    0.39
  -7  -1  -9   16.16    0.40
   7   1  -9   15.63    0.40
   7  -1  -9   15.67    0.39
  -7  -1   9   15.29    0.39
   7   1   9   15.83    0.37
   7   1   9   15.27    0.39
  -7   1  -9   14.90    0.38
  -7   1  -9   15.30    0.43
  -7   1  -9   15.49    0.38
  -7  -1   9   14.54    0.40
  -7   1  10    0.42    0.12
  -7  -1 -10    0.41    0.10
   7  -1  10    0.47    0.10
  -7  -1 -10    0.33    0.09
   7  -1  10    0.38    0.11
   7   1 -10    0.44    0.12
  -7   1  10    0.33    0.11
  -7  -1 -10    0.43    0.13
  -7  -1  10    0.16    0.11
  -7   1 -10    0.26    0.12
  -7  -1  10    0.18    0.11
   7  -1 -10    0.25    0.11
  -7   1 -10    0.33    0.10
   7   1  10    0.21    0.10
  -7   1 -10    0.16    0.10
   7   1  10    0.32    0.09
   7  -1  11    0.29    0.12
  -7  -1 -11    0.21    0.11
   7  -1  11    0.30    0.10
  -7   1  11    0.13    0.13
  -7   1  11    0.10    0.11
  -7  -1 -11    0.19    0.11
  -7  -1 -11    0.32    0.13
  -7   1 -11    0.14    0.13
  -7  -1  11    0.12    0.12
   7   1  11    0.11    0.11
  -7   1 -11    0.07    0.11
   7  -1 -11    0.19    0.12
  -7   1 -11    0.12    0.10
  -7  -1  11    0.17    0.12
  -7   1  12    2.32    0.21
   7  -1  12    2.36    0.22
  -7   1  12    2.15    0.19
  -7  -1 -12    2.56    0.20
  -7   1 -12    2.37    0.20
  -7  -1  12    1.91    0.19
  -7   1 -12    2.28    0.25
   7   1  12    2.01    0.18
  -7  -1  12    2.18    0.21
   7  -1  13    9.12    0.35
  -7   1  13    9.48    0.36
   7   1  13    8.78    0.35
  -7  -1  13    9.59    0.36
   7  -1  14    2.93    0.26
  -7   1  14    2.84    0.27
  -7  -1  14    2.95    0.27
   7   1  14    3.08    0.27
   7  -1  15    1.74    0.21
  -7   1  15    1.56    0.21
  -7  -1  15    1.24    0.20
   7   1  15    1.35    0.20
  -7   1  16    1.18    0.24
   7  -1  16    1.39    0.22
  -7  -1  16    1.43    0.25
   7   1  16    1.44    0.22
  -8  -1   0    0.72    0.07
  -8  -1   0    0.80    0.07
  -8   1   0    0.74    0.07
  -8   1   0    0.82    0.08
  -8  -1   0    0.97    0.11
  -8   1   0    1.14    0.09
   8  -1   0    0.83    0.08
  -8   1   0    1.03    0.11
  -8  -1   0    0.75    0.07
   8   1   0    1.02    0.10
  -8   1   1    3.62    0.14
  -8  -1  -1    3.54    0.13
   8   1  -1    3.68    0.14
  -8  -1  -1    3.99    0.17
  -8   1   1    3.91    0.15
   8  -1   1    3.36    0.13
  -8  -1  -1    3.43    0.13
  -8  -1  -1    3.65    0.13
  -8   1   1    3.67    0.13
  -8   1   1    3.73    0.14
  -8  -1   1    4.05    0.16
  -8   1  -1    3.49    0.14
  -8  -1   1    3.46    0.13
   8  -1  -1    3.99    0.14
  -8   1  -1    3.67    0.14
  -8   1  -1    3.93    0.16
  -8   1  -1    3.53    0.13
  -8  -1   1    3.99    0.14
   8   1   1    4.17    0.14
  -8  -1   1    3.53    0.14
   8  -1   2   88.95    1.65
  -8  -1  -2   89.53    1.70
  -8   1   2   88.76    1.68
  -8   1   2   91.96    1.65
  -8  -1  -2   88.09    1.66
   8  -1   2   92.45    1.67
  -8   1   2   90.52    1.67
  -8  -1  -2   90.13    1.67
   8   1  -2   91.49    1.68
  -8   1   2   90.58    1.67
  -8  -1  -2   92.79    1.67
  -8   1  -2   87.24    1.64
  -8  -1   2   85.35    1.62
  -8  -1   2   87.33    1.61
  -8   1  -2   87.89    1.61
   8  -1  -2   86.67    1.61
  -8  -1   2   87.36    1.61
  -8  -1   2   85.34    1.59
  -8   1  -2   88.30    1.61
   8   1   2   88.13    1.60
   8   1   2   85.30    1.59
  -8   1  -2   87.63    1.61
   8  -1   3   15.68    0.33
  -8   1   3   15.77    0.35
   8   1  -3   15.40    0.35
  -8   1   3   15.02    0.35
  -8  -1  -3   15.25    0.35
   8  -1   3   15.82    0.35
  -8  -1  -3   15.63    0.34
  -8   1   3   14.71    0.32
  -8  -1  -3   15.48    0.38
  -8   1   3   15.16    0.35
  -8  -1  -3   15.55    0.34
  -8  -1   3   13.63    0.30
  -8  -1   3   13.51    0.32
  -8   1  -3   13.60    0.35
  -8  -1   3   13.56    0.32
   8  -1  -3   13.75    0.32
  -8   1  -3   13.46    0.31
  -8   1  -3   13.60    0.31
  -8   1  -3   13.27    0.31
   8   1   3   13.54    0.31
  -8  -1   3   13.39    0.32
   8   1   3   13.60    0.30
  -8   1   4   13.76    0.29
  -8  -1  -4   12.62    0.30
  -8  -1  -4   13.14    0.35
   8  -1   4   13.70    0.32
   8  -1   4   13.16    0.28
  -8   1   4   13.10    0.31
  -8  -1  -4   12.77    0.31
  -8  -1  -4   13.09    0.31
  -8   1   4   13.27    0.32
   8   1  -4   13.72    0.32
  -8   1   4   13.28    0.32
  -8  -1   4   14.45    0.34
  -8   1  -4   14.69    0.33
   8  -1  -4   14.18    0.34
  -8  -1   4   14.50    0.32
  -8   1  -4   14.05    0.33
   8   1   4   14.63    0.33
  -8  -1   4   14.86    0.34
   8   1   4   14.30    0.31
  -8  -1   4   14.58    0.34
  -8   1  -4   14.37    0.34
  -8   1  -4   14.45    0.37
   8  -1   5    1.45    0.11
  -8   1   5    1.62    0.12
  -8  -1  -5    1.54    0.12
   8  -1   5    1.53    0.09
  -8  -1  -5    1.36    0.11
   8   1  -5    1.26    0.11
  -8   1   5    1.31    0.12
  -8  -1  -5    1.70    0.15
  -8  -1  -5    1.41    0.12
  -8   1   5    1.60    0.11
  -8   1   5    1.51    0.10
  -8   1  -5    0.76    0.08
  -8   1  -5    0.83    0.09
  -8   1  -5    0.75    0.09
   8   1   5    0.89    0.07
  -8  -1   5    0.78    0.09
   8   1   5    0.80    0.08
  -8  -1   5    0.77    0.07
  -8  -1   5    0.77    0.09
  -8   1  -5    0.77    0.10
  -8  -1   5    0.61    0.09
   8  -1  -5    0.81    0.09
  -8   1   6    8.15    0.23
  -8  -1  -6    8.15    0.24
   8  -1   6    8.49    0.24
  -8  -1  -6    8.40    0.23
  -8   1   6    8.69    0.25
  -8   1   6    8.47    0.24
  -8  -1  -6    8.32    0.28
  -8  -1  -6    8.43    0.25
  -8   1   6    8.71    0.26
   8   1  -6    8.01    0.25
  -8  -1   6    8.31    0.24
   8   1   6    7.96    0.22
   8  -1  -6    7.91    0.25
  -8   1  -6    7.94    0.28
  -8  -1   6    8.35    0.24
  -8  -1   6    8.24    0.25
  -8   1  -6    8.23    0.24
  -8   1  -6    7.98    0.24
   8   1   6    8.20    0.23
  -8  -1   6    8.48    0.21
  -8   1  -6    7.90    0.23
  -8  -1  -7   12.11    0.31
  -8   1   7   12.14    0.33
   8  -1   7   12.30    0.31
  -8  -1  -7   12.02    0.36
  -8  -1  -7   12.22    0.32
   8  -1   7   12.23    0.32
   8   1  -7   11.89    0.32
  -8   1   7   12.70    0.32
   8   1   7   11.49    0.30
  -8  -1   7   11.22    0.32
   8   1   7   11.37    0.31
  -8   1  -7   11.22    0.31
   8  -1  -7   11.37    0.31
  -8   1  -7   12.14    0.30
  -8   1  -7   12.12    0.35
  -8   1  -7   11.47    0.31
  -8  -1   7   11.36    0.31
  -8  -1  -8   13.78    0.35
   8   1  -8   13.53    0.37
   8  -1   8   13.59    0.35
  -8  -1  -8   13.29    0.40
  -8   1   8   14.29    0.37
  -8  -1  -8   14.35    0.36
  -8   1   8   13.57    0.36
   8  -1   8   14.21    0.37
  -8   1  -8   12.59    0.33
   8   1   8   12.43    0.34
   8  -1  -8   12.50    0.34
   8   1   8   12.77    0.32
  -8   1  -8   12.34    0.33
  -8  -1   8   12.34    0.35
  -8   1  -8   12.83    0.39
  -8  -1   8   12.20    0.34
  -8   1   9    2.97    0.21
  -8  -1  -9    2.99    0.23
  -8  -1  -9    2.84    0.17
  -8  -1  -9    2.93    0.18
   8   1  -9    2.89    0.20
   8  -1   9    2.73    0.19
   8  -1   9    2.86    0.17
  -8   1   9    3.01    0.19
   8   1   9    2.57    0.18
   8   1   9    2.54    0.17
  -8   1  -9    2.58    0.17
  -8   1  -9    2.44    0.18
  -8  -1   9    2.74    0.19
   8  -1  -9    2.67    0.19
  -8   1  -9    2.89    0.22
  -8  -1   9    2.53    0.18
  -8   1  10    6.02    0.25
  -8  -1 -10    5.90    0.24
  -8  -1 -10    5.98    0.23
  -8   1  10    5.44    0.26
   8  -1  10    5.33    0.25
   8  -1  10    5.93    0.23
   8   1 -10    6.21    0.26
  -8  -1 -10    5.76    0.29
  -8   1 -10    5.93    0.24
  -8  -1  10    6.66    0.26
  -8  -1  10    5.70    0.27
   8   1  10    5.71    0.24
  -8   1 -10    6.18    0.30
   8  -1 -10    6.99    0.26
   8   1  10    5.70    0.25
  -8   1 -10    6.08    0.25
   8  -1  11    0.09    0.14
  -8   1  11    0.05    0.11
  -8  -1 -11    0.13    0.13
   8  -1  11    0.02    0.12
  -8  -1 -11    0.23    0.11
  -8   1  11    0.09    0.12
   8   1 -11    0.04    0.12
   8  -1 -11    0.15    0.12
  -8  -1  11    0.10    0.13
  -8  -1  11    0.18    0.12
  -8   1 -11    0.12    0.13
  -8   1 -11    0.21    0.11
  -8   1 -11    0.06    0.11
   8   1  11    0.08    0.11
  -8  -1 -12    0.05    0.14
  -8  -1 -12    0.15    0.12
  -8   1  12    0.19    0.13
   8  -1  12    0.02    0.12
  -8   1  12    0.12    0.13
  -8   1 -12    0.09    0.12
  -8  -1  12    0.22    0.13
  -8   1 -12    0.11    0.14
  -8  -1  12    0.05    0.13
   8   1  12    0.05    0.12
   8  -1  13    2.88    0.25
  -8   1  13    2.86    0.27
  -8   1 -13    2.96    0.23
  -8  -1  13    2.79    0.30
   8   1  13    3.03    0.25
  -8  -1  13    2.82    0.27
   8  -1  14    1.88    0.21
  -8   1  14    2.03    0.21
   8   1  14    2.32    0.21
  -8  -1  14    2.10    0.22
  -8   1  15    0.69    0.19
   8  -1  15    0.64    0.19
  -8  -1  15    0.82    0.20
   8   1  15    0.76    0.18
   8  -1  16    2.07    0.25
   8   1  16    1.69    0.23
  -9   1   0    0.12    0.07
  -9   1   0    0.17    0.06
  -9  -1   0    0.19    0.06
   9   1   0    0.10    0.06
  -9  -1   0    0.02    0.06
  -9  -1   0    0.08    0.06
   9  -1   0    0.25    0.07
  -9  -1   0    0.10    0.07
  -9   1   0    0.10    0.06
  -9   1   0    0.06    0.06
  -9   1   1    0.42    0.07
  -9   1   1    0.57    0.07
  -9  -1  -1    0.52    0.07
   9   1  -1    0.53    0.08
   9  -1   1    0.60    0.07
  -9   1   1    0.45    0.08
  -9  -1  -1    0.34    0.07
  -9  -1  -1    0.53    0.09
  -9   1   1    0.32    0.07
  -9  -1  -1    0.52    0.07
  -9   1  -1    0.37    0.07
  -9  -1   1    0.57    0.07
  -9   1  -1    0.71    0.09
   9   1   1    0.69    0.08
   9  -1  -1    0.79    0.08
  -9   1  -1    0.52    0.07
  -9  -1   1    0.67    0.08
  -9  -1   1    0.57    0.07
  -9  -1   1    0.60    0.09
  -9   1  -1    0.46    0.07
  -9   1   2    5.86    0.19
  -9   1   2    6.28    0.20
  -9  -1  -2    5.79    0.19
  -9  -1  -2    6.32    0.19
   9  -1   2    6.27    0.18
   9   1  -2    5.91    0.20
  -9   1   2    6.11    0.17
   9  -1   2    6.10    0.19
  -9   1   2    6.07    0.19
  -9  -1  -2    6.24    0.22
  -9  -1  -2    6.16    0.19
  -9  -1   2    6.12    0.19
  -9   1  -2    6.40    0.23
   9   1   2    6.31    0.19
  -9  -1   2    6.63    0.21
   9  -1  -2    6.05    0.20
  -9  -1   2    6.78    0.18
   9   1   2    6.28    0.19
  -9  -1   2    6.56    0.20
  -9   1  -2    6.33    0.19
  -9   1  -2    6.28    0.19
  -9   1  -2    5.73    0.19
  -9  -1  -3   52.98    1.01
   9  -1   3   52.34    0.98
   9  -1   3   52.41    1.00
  -9   1   3   52.28    1.01
  -9  -1  -3   52.14    1.00
   9   1  -3   52.74    1.01
  -9   1   3   52.76    0.98
  -9   1   3   51.61    1.01
  -9  -1  -3   51.84    1.05
  -9   1   3   50.82    1.01
  -9  -1  -3   52.49    1.00
  -9   1  -3   53.61    1.02
  -9  -1   3   52.93    1.04
  -9  -1   3   53.36    1.03
  -9  -1   3   53.68    1.00
   9   1   3   54.33    1.02
   9  -1  -3   52.32    1.03
  -9  -1   3   52.79    1.02
   9   1   3   53.04    1.00
  -9   1  -3   53.02    1.06
  -9   1  -3   52.78    1.02
  -9   1  -3   52.59    1.02
  -9   1   4   21.34    0.43
  -9   1   4   21.05    0.46
   9  -1   4   22.00    0.46
  -9   1   4   21.29    0.46
   9  -1   4   21.01    0.43
  -9   1   4   20.69    0.47
  -9  -1  -4   21.34    0.50
   9   1  -4   20.94    0.47
  -9  -1  -4   20.69    0.46
  -9  -1  -4   21.22    0.46
  -9  -1  -4   20.84    0.46
  -9  -1   4   22.32    0.49
   9  -1  -4   22.29    0.49
   9   1   4   22.27    0.45
  -9  -1   4   22.13    0.48
  -9   1  -4   22.26    0.48
  -9  -1   4   22.43    0.46
  -9   1  -4   22.15    0.48
  -9   1  -4   22.04    0.52
   9   1   4   22.67    0.48
  -9  -1   4   21.62    0.48
  -9   1  -4   22.42    0.48
  -9  -1  -5   51.16    1.01
  -9   1   5   51.92    1.01
   9   1  -5   50.73    1.02
  -9  -1  -5   52.85    1.02
  -9   1   5   53.38    0.99
   9  -1   5   52.68    0.98
  -9  -1  -5   52.57    1.06
  -9   1   5   52.78    1.03
  -9   1   5   52.09    1.02
  -9  -1  -5   52.93    1.02
   9  -1   5   52.72    1.02
   9  -1  -5   49.88    0.98
   9   1   5   50.85    0.97
   9   1   5   49.97    0.94
  -9   1  -5   50.00    0.97
  -9  -1   5   48.11    0.97
  -9  -1   5   49.41    0.97
  -9   1  -5   49.55    0.97
  -9   1  -5   48.35    1.01
  -9  -1   5   49.44    0.98
  -9   1  -5   50.40    0.97
  -9  -1   5   49.89    0.94
   9  -1   6   23.58    0.51
  -9  -1  -6   23.86    0.51
  -9  -1  -6   23.61    0.51
  -9   1   6   23.61    0.52
  -9   1   6   23.59    0.53
  -9  -1  -6   23.78    0.51
  -9   1   6   22.00    0.54
   9   1  -6   23.68    0.52
  -9  -1  -6   23.18    0.56
  -9  -1   6   22.16    0.50
  -9  -1   6   22.29    0.50
  -9  -1   6   22.45    0.46
  -9   1  -6   21.82    0.54
  -9  -1   6   22.59    0.50
  -9   1  -6   21.73    0.49
   9  -1  -6   21.77    0.50
  -9   1  -6   22.25    0.49
   9   1   6   22.70    0.49
  -9   1  -6   22.53    0.50
  -9   1   7   20.40    0.47
   9  -1   7   19.65    0.46
   9   1  -7   20.31    0.47
  -9   1   7   19.85    0.47
  -9  -1  -7   19.31    0.51
  -9  -1  -7   20.11    0.47
  -9  -1  -7   20.27    0.45
  -9  -1  -7   19.50    0.46
  -9   1  -7   20.11    0.45
  -9   1  -7   19.04    0.50
   9   1   7   19.48    0.45
  -9   1  -7   19.10    0.45
  -9  -1   7   19.38    0.47
  -9   1  -7   20.01    0.46
   9  -1  -7   19.89    0.46
  -9  -1   7   19.70    0.47
  -9   1   8    6.04    0.24
  -9  -1  -8    5.82    0.23
   9  -1   8    5.55    0.23
  -9   1   8    5.47    0.25
   9  -1   8    5.68    0.22
  -9  -1  -8    6.00    0.27
  -9  -1  -8    5.59    0.21
   9   1  -8    5.82    0.23
  -9  -1   8    6.62    0.26
  -9   1  -8    7.20    0.30
   9  -1  -8    7.32    0.26
  -9   1  -8    6.69    0.24
  -9   1  -8    6.73    0.24
   9   1   8    6.95    0.25
   9   1   8    6.69    0.23
  -9  -1   8    6.53    0.25
  -9   1   9    6.12    0.25
   9  -1   9    6.21    0.25
  -9   1   9    5.93    0.27
   9   1  -9    5.88    0.26
  -9  -1  -9    6.20    0.30
   9  -1   9    6.82    0.24
  -9  -1  -9    6.05    0.23
  -9  -1  -9    5.98    0.24
   9  -1  -9    6.07    0.26
  -9   1  -9    5.72    0.29
  -9   1  -9    5.65    0.24
  -9   1  -9    6.44    0.23
   9   1   9    5.53    0.25
   9   1   9    6.04    0.23
  -9  -1   9    5.95    0.25
  -9  -1   9    6.49    0.26
   9  -1  10    9.78    0.31
   9  -1  10    9.67    0.33
  -9  -1 -10   10.63    0.38
   9   1 -10    9.84    0.33
  -9  -1 -10    9.70    0.32
  -9  -1 -10   10.63    0.31
  -9   1  10    9.76    0.35
  -9   1  10   10.77    0.34
  -9   1 -10   10.30    0.32
  -9  -1  10   10.56    0.34
  -9   1 -10    9.71    0.32
  -9  -1  10   10.52    0.36
   9  -1 -10   10.45    0.34
   9   1  10   10.66    0.35
  -9   1 -10   10.66    0.39
   9   1  10   10.38    0.33
  -9  -1 -11    0.05    0.11
   9  -1  11    0.03    0.12
   9   1 -11    0.00    0.13
  -9   1  11    0.04    0.12
  -9   1  11    0.04    0.12
  -9  -1 -11    0.02    0.14
   9  -1 -11    0.03    0.12
  -9   1 -11    0.06    0.10
  -9   1 -11    0.01    0.11
   9   1  11    0.04    0.12
  -9  -1  11    0.06    0.13
  -9   1 -11    0.09    0.14
  -9  -1  11   -0.04    0.12
   9  -1  12    1.43    0.17
  -9  -1 -12    2.02    0.18
  -9   1  12    1.68    0.18
  -9  -1 -12    1.54    0.20
  -9   1  12    1.57    0.18
   9   1  12    2.17    0.19
  -9  -1  12    1.79    0.19
  -9   1 -12    1.95    0.18
  -9  -1  12    1.96    0.19
  -9   1 -12    2.22    0.22
  -9  -1 -13    3.23    0.28
  -9   1  13    3.62    0.29
   9  -1  13    3.05    0.26
  -9  -1  13    3.77    0.29
  -9  -1  13    3.18    0.27
  -9   1 -13    3.40    0.25
   9   1  13    3.17    0.26
  -9   1  14    3.12    0.29
   9  -1  14    2.95    0.24
   9   1  14    3.44    0.29
  -9  -1  14    3.31    0.30
  -9   1  15    1.44    0.22
   9  -1  15    1.35    0.21
   9   1  15    1.17    0.21
  -9  -1  15    1.36    0.23
  10   1   0   55.71    1.08
 -10   1   0   58.60    1.09
 -10  -1   0   56.77    1.09
 -10  -1   0   57.59    1.08
 -10   1   0   57.53    1.08
 -10  -1   0   56.14    1.08
 -10  -1   0   55.43    1.11
 -10   1   0   55.60    1.11
 -10   1   0   56.42    1.09
  10  -1   0   57.10    1.08
 -10  -1  -1   97.43    1.77
 -10   1   1   95.23    1.76
 -10  -1  -1   95.43    1.77
  10   1  -1   95.82    1.78
 -10  -1  -1   95.64    1.77
 -10   1   1   96.27    1.80
  10  -1   1   94.51    1.76
 -10  -1  -1   92.00    1.80
 -10   1   1   96.74    1.77
 -10   1   1   95.74    1.78
 -10  -1   1   99.48    1.80
 -10  -1   1   98.81    1.79
 -10  -1   1   96.71    1.79
 -10   1  -1   97.12    1.80
  10  -1  -1   97.23    1.80
  10   1   1   94.92    1.79
 -10   1  -1   97.00    1.79
 -10  -1   1   93.33    1.82
 -10   1  -1   94.67    1.83
 -10   1  -1   98.41    1.80
 -10  -1  -2   21.76    0.51
 -10  -1  -2   21.92    0.47
  10  -1   2   22.48    0.48
 -10   1   2   22.63    0.50
 -10   1   2   22.79    0.48
  10  -1   2   22.39    0.47
 -10   1   2   22.54    0.47
 -10  -1  -2   22.27    0.48
 -10   1   2   22.62    0.48
  10   1  -2   21.83    0.48
 -10  -1  -2   21.55    0.48
 -10   1  -2   22.22    0.48
  10   1   2   22.06    0.47
 -10   1  -2   22.89    0.48
  10   1   2   22.12    0.47
 -10   1  -2   22.22    0.52
 -10  -1   2   21.44    0.48
 -10  -1   2   22.09    0.50
  10  -1  -2   22.59    0.49
 -10   1  -2   22.39    0.48
 -10  -1   2   22.50    0.48
 -10  -1   2   22.27    0.47
 -10   1   3    5.12    0.19
 -10  -1  -3    4.83    0.19
 -10  -1  -3    4.96    0.22
 -10   1   3    4.89    0.17
 -10  -1  -3    5.12    0.18
 -10   1   3    5.33    0.20
  10  -1   3    5.22    0.17
  10   1  -3    5.02    0.20
  10  -1   3    5.28    0.18
 -10  -1  -3    4.82    0.18
 -10   1   3    4.93    0.19
 -10   1  -3    5.18    0.19
  10  -1  -3    5.36    0.20
  10   1   3    4.77    0.17
 -10  -1   3    5.25    0.20
 -10   1  -3    5.19    0.19
  10   1   3    5.05    0.17
 -10  -1   3    4.92    0.19
 -10  -1   3    5.16    0.17
 -10   1  -3    4.57    0.18
 -10  -1   3    4.91    0.19
 -10   1  -3    5.70    0.22
 -10   1   4   23.77    0.53
 -10  -1  -4   24.50    0.52
  10   1  -4   24.00    0.53
 -10   1   4   24.47    0.49
  10  -1   4   24.54    0.52
 -10  -1  -4   24.67    0.57
 -10  -1  -4   23.76    0.52
 -10  -1  -4   23.31    0.51
 -10   1   4   24.02    0.53
 -10   1   4   23.89    0.53
  10  -1   4   24.31    0.50
 -10   1  -4   22.85    0.55
  10   1   4   22.27    0.49
  10  -1  -4   22.59    0.51
 -10  -1   4   23.76    0.48
 -10  -1   4   23.36    0.51
 -10   1  -4   23.05    0.50
 -10  -1   4   23.04    0.51
 -10   1  -4   23.15    0.50
  10   1   4   23.01    0.47
 -10   1  -4   22.78    0.50
 -10  -1   4   22.29    0.51
 -10   1   5   35.74    0.73
  10   1  -5   34.55    0.73
  10  -1   5   35.36    0.68
 -10   1   5   36.20    0.73
 -10  -1  -5   35.67    0.72
 -10  -1  -5   33.66    0.77
 -10   1   5   35.70    0.69
 -10   1   5   34.62    0.72
  10  -1   5   35.62    0.72
 -10  -1  -5   34.32    0.72
 -10  -1  -5   35.13    0.72
 -10  -1   5   34.91    0.72
 -10  -1   5   34.48    0.72
  10   1   5   34.34    0.68
 -10  -1   5   34.71    0.69
 -10   1  -5   34.15    0.71
 -10  -1   5   34.47    0.72
  10   1   5   34.69    0.71
 -10   1  -5   35.12    0.72
 -10   1  -5   34.28    0.76
  10  -1  -5   35.02    0.73
 -10   1  -5   35.05    0.71
  10  -1   6   10.62    0.30
 -10   1   6   10.60    0.31
 -10  -1  -6   11.30    0.30
 -10  -1  -6   10.40    0.30
 -10  -1  -6   10.97    0.35
  10   1  -6   10.98    0.32
 -10   1   6   11.20    0.31
 -10  -1  -6   11.44    0.31
 -10  -1   6   10.48    0.31
 -10   1  -6   10.78    0.35
 -10  -1   6   10.66    0.30
  10   1   6   10.03    0.29
 -10   1  -6   10.49    0.30
 -10  -1   6   10.50    0.31
 -10   1  -6   10.58    0.29
 -10   1  -6   10.00    0.29
 -10  -1   6    9.42    0.33
  10  -1  -6   10.36    0.31
  10   1  -7    4.32    0.22
  10  -1   7    4.33    0.19
 -10  -1  -7    4.42    0.20
 -10   1   7    4.29    0.22
 -10  -1  -7    4.10    0.19
 -10  -1  -7    4.42    0.25
 -10  -1  -7    4.10    0.20
 -10   1   7    4.06    0.21
  10   1   7    3.55    0.18
 -10   1  -7    3.26    0.19
 -10   1  -7    3.62    0.19
 -10   1  -7    3.34    0.23
  10  -1  -7    3.45    0.21
 -10   1  -7    3.96    0.18
 -10  -1   7    3.27    0.19
 -10  -1   7    3.59    0.19
 -10  -1  -8   11.84    0.35
  10   1  -8   12.33    0.36
 -10  -1  -8   13.00    0.34
 -10   1   8   12.26    0.35
  10  -1   8   12.40    0.35
  10  -1   8   13.03    0.34
 -10  -1  -8   12.52    0.40
 -10   1   8   12.50    0.37
  10  -1  -8   12.53    0.36
  10   1   8   12.39    0.34
 -10   1  -8   11.98    0.40
 -10   1  -8   12.14    0.33
 -10  -1   8   12.25    0.35
 -10   1  -8   11.71    0.34
  10   1   8   12.79    0.34
 -10   1  -8   12.39    0.35
 -10  -1   8   11.44    0.35
 -10  -1  -9   32.78    0.69
 -10  -1  -9   31.89    0.70
 -10   1   9   32.22    0.72
  10  -1   9   32.74    0.70
 -10   1   9   31.96    0.71
 -10  -1  -9   31.93    0.77
  10  -1   9   31.54    0.71
  10   1  -9   32.21    0.72
 -10  -1   9   31.12    0.70
  10  -1  -9   31.46    0.69
 -10  -1   9   30.38    0.68
 -10   1  -9   30.35    0.68
  10   1   9   31.33    0.67
  10   1   9   30.92    0.68
 -10   1  -9   30.18    0.75
 -10   1  -9   30.40    0.67
  10  -1  10    9.54    0.31
 -10  -1 -10    9.18    0.38
 -10  -1 -10    9.04    0.30
 -10  -1 -10    9.20    0.32
  10  -1  10    9.69    0.32
 -10   1  10    9.26    0.33
  10   1 -10    9.33    0.34
 -10   1  10    9.06    0.33
 -10  -1  10    9.43    0.34
 -10   1 -10    9.80    0.32
 -10   1 -10   10.15    0.34
 -10   1 -10    9.53    0.39
  10   1  10    9.95    0.33
  10  -1 -10   10.41    0.34
 -10  -1  10    9.57    0.34
 -10  -1 -11    7.20    0.35
  10   1 -11    6.56    0.30
 -10  -1 -11    6.56    0.29
 -10   1  11    7.03    0.30
 -10   1  11    6.69    0.30
  10  -1  11    6.56    0.29
 -10  -1  11    6.33    0.30
  10   1  11    6.39    0.28
 -10   1 -11    6.62    0.27
 -10   1 -11    6.94    0.29
  10  -1 -11    6.64    0.31
 -10  -1  11    6.81    0.30
 -10   1 -11    6.90    0.35
 -10   1  12    1.64    0.19
  10  -1  12    1.64    0.18
 -10   1  12    1.80    0.19
 -10  -1 -12    1.68    0.17
  10  -1 -12    1.52    0.20
 -10  -1  12    1.90    0.19
 -10  -1  12    1.34    0.18
 -10   1 -12    1.84    0.18
  10   1  12    1.67    0.18
 -10  -1 -13    1.01    0.17
 -10   1  13    1.10    0.19
  10  -1  13    0.78    0.17
 -10  -1  13    1.07    0.19
  10   1  13    1.06    0.17
 -10   1 -13    1.00    0.17
 -10  -1  13    0.93    0.18
 -10   1  14    2.40    0.24
  10  -1  14    1.95    0.22
  10   1  14    1.69    0.21
 -10  -1  14    2.07    0.23
  10  -1  15    0.96    0.21
 -10   1  15    1.07    0.22
  10   1  15    0.84    0.20
 -10  -1  15    1.28    0.23
 -11   1   0   12.67    0.35
 -11  -1   0   12.65    0.35
 -11   1   0   13.05    0.32
 -11  -1   0   12.61    0.31
  11  -1   0   12.49    0.32
  11   1   0   12.48    0.32
 -11   1   0   12.89    0.31
 -11  -1   0   12.68    0.31
 -11   1   0   13.08    0.32
 -11  -1  -1    1.47    0.15
 -11  -1  -1    1.19    0.11
 -11  -1  -1    1.34    0.12
 -11   1   1    1.27    0.11
 -11   1   1    1.53    0.15
  11   1  -1    1.18    0.11
 -11   1   1    1.47    0.13
  11  -1   1    1.33    0.13
 -11   1   1    1.26    0.12
 -11  -1  -1    1.18    0.10
  11  -1  -1    2.45    0.15
 -11  -1   1    2.37    0.16
 -11  -1   1    2.22    0.14
 -11   1  -1    2.16    0.14
 -11   1  -1    2.05    0.13
 -11   1  -1    2.20    0.14
 -11  -1   1    2.18    0.14
 -11  -1   1    2.33    0.14
 -11   1  -1    2.67    0.17
  11   1   1    2.18    0.14
 -11  -1  -2    2.18    0.14
  11  -1   2    2.39    0.15
 -11  -1  -2    2.44    0.14
 -11   1   2    2.37    0.16
  11   1  -2    2.23    0.15
  11  -1   2    2.13    0.14
 -11  -1  -2    2.33    0.14
 -11   1   2    2.25    0.13
 -11   1   2    2.39    0.15
 -11  -1  -2    2.29    0.17
 -11   1   2    2.46    0.14
  11   1   2    2.59    0.15
 -11  -1   2    2.31    0.15
  11   1   2    2.47    0.14
 -11  -1   2    2.65    0.17
 -11   1  -2    2.58    0.16
 -11   1  -2    2.27    0.18
 -11  -1   2    2.33    0.15
 -11   1  -2    2.27    0.15
  11  -1  -2    2.36    0.16
 -11  -1   2    2.77    0.14
 -11   1  -2    2.69    0.14
 -11  -1  -3    7.60    0.24
  11  -1   3    7.36    0.22
  11   1  -3    8.53    0.26
 -11   1   3    7.55    0.25
 -11  -1  -3    7.55    0.23
 -11  -1  -3    7.18    0.28
 -11   1   3    7.46    0.22
  11  -1   3    7.27    0.23
 -11   1   3    8.30    0.25
 -11   1   3    7.81    0.25
 -11  -1  -3    7.90    0.24
  11   1   3    7.89    0.23
 -11   1  -3    7.91    0.28
 -11   1  -3    8.04    0.24
  11  -1  -3    8.04    0.26
 -11  -1   3    8.07    0.23
 -11  -1   3    7.66    0.24
  11   1   3    7.98    0.23
 -11   1  -3    7.91    0.24
 -11  -1   3    7.89    0.26
 -11  -1   3    7.63    0.25
 -11   1  -3    7.84    0.24
 -11   1   4    9.71    0.29
  11  -1   4    9.61    0.25
  11  -1   4    9.30    0.27
 -11  -1  -4    9.55    0.28
  11   1  -4    9.61    0.29
 -11  -1  -4   10.09    0.33
 -11  -1  -4    9.07    0.27
 -11   1   4    9.57    0.28
 -11   1   4    9.81    0.25
 -11   1   4   10.18    0.29
 -11  -1  -4   10.13    0.27
 -11   1  -4    8.41    0.26
  11   1   4    9.45    0.26
 -11   1  -4    9.68    0.32
 -11  -1   4    8.53    0.28
 -11  -1   4    8.38    0.27
 -11  -1   4    9.05    0.25
 -11   1  -4    8.75    0.27
 -11   1  -4    9.23    0.27
  11  -1  -4    9.28    0.28
  11   1   4    8.80    0.24
 -11  -1   4    8.50    0.27
 -11   1   5    1.53    0.13
 -11   1   5    1.62    0.13
 -11   1   5    1.37    0.13
  11  -1   5    1.67    0.14
  11   1  -5    1.85    0.17
 -11  -1  -5    1.94    0.19
 -11   1   5    1.64    0.15
 -11  -1  -5    1.70    0.16
 -11  -1  -5    1.90    0.15
 -11  -1  -5    1.74    0.15
 -11  -1   5    1.37    0.13
  11   1   5    1.41    0.12
 -11   1  -5    1.55    0.13
 -11  -1   5    1.42    0.16
 -11   1  -5    1.56    0.13
 -11   1  -5    1.66    0.19
 -11  -1   5    1.24    0.13
  11  -1  -5    1.36    0.13
 -11   1  -5    1.71    0.16
  11   1   5    1.31    0.10
 -11  -1   5    1.73    0.15
 -11  -1  -6   12.31    0.33
  11   1  -6   12.60    0.36
 -11  -1  -6   12.62    0.34
 -11  -1  -6   12.65    0.34
 -11   1   6   12.04    0.35
  11  -1   6   12.15    0.33
 -11  -1  -6   12.60    0.39
 -11   1   6   13.33    0.36
 -11   1  -6   12.39    0.35
 -11   1  -6   12.69    0.40
 -11  -1   6   12.82    0.35
 -11  -1   6   14.03    0.36
  11   1   6   12.46    0.34
 -11   1  -6   13.40    0.34
  11  -1  -6   13.06    0.37
 -11   1  -6   12.47    0.35
 -11   1   7    7.80    0.28
 -11  -1  -7    7.72    0.28
 -11  -1  -7    7.56    0.32
 -11   1   7    8.36    0.28
 -11  -1  -7    8.20    0.26
 -11  -1  -7    8.45    0.27
  11  -1   7    8.22    0.27
  11   1  -7    7.79    0.29
 -11  -1   7    7.01    0.27
  11  -1  -7    7.82    0.27
 -11   1  -7    7.26    0.25
 -11   1  -7    7.19    0.26
 -11   1  -7    6.35    0.31
 -11  -1   7    6.98    0.26
  11   1   7    7.55    0.25
 -11   1  -7    7.64    0.26
 -11  -1  -8   14.92    0.40
 -11  -1  -8   14.37    0.40
  11  -1   8   14.46    0.39
 -11   1   8   15.05    0.41
  11  -1   8   14.11    0.39
 -11  -1  -8   14.89    0.46
  11   1  -8   14.49    0.42
 -11   1   8   15.35    0.40
 -11  -1  -8   14.77    0.39
  11  -1  -8   15.57    0.42
 -11   1  -8   15.10    0.40
  11   1   8   15.48    0.40
 -11   1  -8   15.08    0.41
 -11   1  -8   15.08    0.41
 -11  -1   8   14.88    0.41
  11   1   8   15.19    0.40
 -11  -1   8   14.47    0.41
 -11   1  -8   15.35    0.47
  11   1  -9   14.01    0.41
 -11  -1  -9   13.65    0.45
  11  -1   9   14.15    0.40
 -11  -1  -9   13.58    0.38
  11  -1   9   14.11    0.39
 -11  -1  -9   13.41    0.39
 -11   1   9   14.06    0.40
 -11   1   9   13.95    0.41
 -11   1  -9   14.36    0.40
 -11  -1   9   15.21    0.41
  11   1   9   14.88    0.40
 -11  -1   9   14.97    0.43
  11  -1  -9   14.21    0.41
 -11   1  -9   14.01    0.47
  11   1   9   14.71    0.41
 -11   1  -9   13.91    0.41
  11  -1  10    2.76    0.20
  11   1 -10    2.46    0.20
 -11   1  10    2.33    0.19
 -11   1  10    2.33    0.22
 -11  -1 -10    2.19    0.18
 -11  -1 -10    2.16    0.22
  11  -1  10    2.36    0.22
 -11  -1 -10    2.52    0.19
 -11   1 -10    2.89    0.28
 -11  -1  10    2.90    0.22
 -11   1 -10    2.40    0.20
  11   1  10    2.55    0.21
  11  -1 -10    2.88    0.24
 -11  -1  10    2.67    0.23
 -11   1 -10    2.52    0.23
  11  -1  11    2.98    0.24
 -11   1  11    3.32    0.25
 -11   1  11    3.15    0.26
 -11  -1 -11    2.85    0.33
  11   1 -11    3.03    0.26
 -11  -1 -11    3.05    0.24
  11  -1 -11    3.29    0.26
  11   1  11    3.43    0.24
 -11  -1  11    3.25    0.25
 -11   1 -11    2.85    0.23
 -11  -1  11    3.74    0.25
 -11   1 -11    3.64    0.25
 -11   1  12    4.60    0.29
  11  -1  12    4.98    0.29
 -11  -1 -12    5.18    0.28
 -11   1  12    4.61    0.28
  11   1 -12    4.93    0.30
 -11  -1  12    5.06    0.30
  11  -1 -12    5.24    0.31
 -11   1 -12    5.04    0.29
  11   1  12    5.30    0.29
 -11  -1  12    5.16    0.29
 -11  -1 -13    1.84    0.20
  11  -1  13    1.91    0.21
 -11   1  13    2.21    0.22
 -11   1 -13    2.06    0.21
 -11  -1  13    1.92    0.22
  11   1  13    1.92    0.20
 -11  -1  13    1.69    0.21
  11  -1  14    0.10    0.17
 -11   1  14    0.47    0.18
  11   1  14    0.24    0.17
 -11  -1  14    0.53    0.19
  11  -1  15   -0.05    0.19
  11   1  15    0.25    0.20
 -12   1   0    6.56    0.22
  12   1   0    6.63    0.23
 -12   1   0    6.01    0.21
  12  -1   0    6.91    0.22
 -12  -1   0    6.81    0.26
 -12   1   0    6.65    0.25
 -12  -1   0    6.47    0.22
 -12  -1   0    6.18    0.22
 -12  -1   0    6.70    0.22
 -12   1   0    6.49    0.22
 -12  -1  -1   32.76    0.68
  12  -1   1   32.74    0.67
 -12   1   1   33.38    0.68
 -12   1   1   32.60    0.66
  12   1  -1   31.76    0.68
 -12  -1  -1   32.25    0.67
 -12   1   1   32.46    0.71
 -12   1   1   32.63    0.68
 -12  -1  -1   32.25    0.72
 -12  -1  -1   32.74    0.67
 -12  -1   1   32.91    0.69
 -12   1  -1   32.04    0.72
 -12   1  -1   33.25    0.68
 -12   1  -1   33.10    0.69
 -12  -1   1   32.29    0.71
 -12  -1   1   33.44    0.68
  12  -1  -1   32.74    0.68
 -12  -1   1   32.33    0.67
 -12   1  -1   33.20    0.67
  12   1   1   32.23    0.67
 -12  -1  -2   78.98    1.47
 -12   1   2   76.77    1.46
 -12  -1  -2   75.44    1.52
 -12   1   2   77.02    1.50
  12  -1   2   78.91    1.47
 -12   1   2   78.50    1.48
  12   1  -2   78.31    1.49
  12  -1   2   76.97    1.46
 -12  -1  -2   78.04    1.48
 -12  -1  -2   78.00    1.47
 -12   1   2   77.52    1.48
  12   1   2   77.87    1.49
 -12  -1   2   79.72    1.51
 -12  -1   2   79.21    1.50
 -12   1  -2   79.54    1.50
 -12   1  -2   78.52    1.55
 -12  -1   2   79.00    1.48
 -12   1  -2   80.14    1.50
  12  -1  -2   79.11    1.50
 -12  -1   2   76.36    1.52
 -12   1  -2   78.29    1.50
  12   1   2   80.03    1.49
 -12   1   3   20.12    0.44
  12   1  -3   19.75    0.47
 -12   1   3   19.55    0.46
 -12  -1  -3   19.54    0.46
 -12  -1  -3   20.08    0.46
 -12  -1  -3   20.17    0.46
 -12   1   3   20.13    0.48
  12  -1   3   19.63    0.45
  12  -1   3   20.39    0.44
 -12   1   3   20.39    0.47
 -12  -1  -3   19.42    0.51
 -12  -1   3   21.26    0.48
 -12   1  -3   20.66    0.48
 -12   1  -3   20.83    0.48
 -12  -1   3   21.14    0.48
 -12   1  -3   20.61    0.52
 -12   1  -3   20.93    0.47
  12   1   3   20.67    0.46
  12   1   3   20.41    0.46
 -12  -1   3   20.53    0.46
  12  -1  -3   20.70    0.49
 -12  -1   3   20.70    0.50
 -12   1   4    1.00    0.12
 -12  -1  -4    1.15    0.12
 -12   1   4    1.16    0.12
  12   1  -4    1.35    0.14
  12  -1   4    1.01    0.10
 -12  -1  -4    0.86    0.11
 -12  -1  -4    0.98    0.12
  12  -1   4    1.11    0.11
 -12  -1  -4    0.81    0.13
 -12   1   4    1.01    0.12
 -12   1   4    0.98    0.10
  12   1   4    1.12    0.10
 -12   1  -4    1.22    0.12
 -12   1  -4    1.14    0.14
 -12   1  -4    0.83    0.11
 -12  -1   4    0.94    0.12
 -12  -1   4    0.97    0.12
 -12   1  -4    1.03    0.12
 -12  -1   4    1.22    0.11
  12  -1  -4    0.95    0.13
 -12  -1   4    0.84    0.12
  12   1   4    1.00    0.11
 -12  -1  -5    6.55    0.25
 -12   1   5    6.96    0.25
 -12   1   5    6.38    0.25
 -12  -1  -5    6.58    0.24
  12   1  -5    6.44    0.26
 -12  -1  -5    6.87    0.29
 -12  -1  -5    6.69    0.24
  12  -1   5    6.41    0.24
 -12  -1   5    6.51    0.21
 -12   1  -5    6.29    0.29
  12  -1  -5    6.71    0.27
 -12   1  -5    6.34    0.24
  12   1   5    5.90    0.23
 -12  -1   5    6.33    0.25
 -12   1  -5    6.28    0.24
 -12  -1   5    6.26    0.25
 -12   1  -5    6.56    0.24
 -12  -1   5    6.31    0.24
 -12   1   6    6.54    0.26
  12  -1   6    6.73    0.25
 -12  -1  -6    7.32    0.26
  12   1  -6    6.20    0.27
 -12  -1  -6    6.81    0.25
 -12  -1  -6    6.80    0.25
 -12   1   6    6.96    0.27
 -12  -1  -6    7.17    0.31
  12  -1  -6    6.72    0.26
 -12  -1   6    6.32    0.26
 -12  -1   6    6.41    0.26
 -12   1  -6    6.20    0.24
 -12   1  -6    6.31    0.25
 -12   1  -6    6.86    0.30
 -12   1  -6    6.64    0.25
  12   1   6    6.58    0.24
 -12  -1  -7    6.96    0.28
 -12  -1  -7    7.13    0.26
 -12   1   7    7.29    0.27
 -12  -1  -7    7.32    0.32
 -12   1   7    7.08    0.28
  12   1  -7    6.64    0.28
 -12  -1  -7    7.42    0.25
  12  -1   7    6.92    0.25
 -12   1  -7    6.10    0.24
 -12  -1   7    6.61    0.26
  12  -1  -7    6.65    0.27
 -12   1  -7    6.32    0.27
 -12  -1   7    6.44    0.26
 -12   1  -7    6.20    0.31
  12   1   7    6.86    0.24
 -12   1  -7    6.51    0.25
 -12  -1  -8    8.03    0.30
 -12  -1  -8    7.55    0.27
  12   1  -8    7.21    0.31
 -12  -1  -8    7.70    0.28
 -12   1   8    7.67    0.30
  12  -1   8    7.48    0.28
 -12  -1  -8    7.87    0.35
 -12   1   8    7.71    0.30
 -12  -1   8    7.81    0.30
 -12   1  -8    7.43    0.28
  12   1   8    7.55    0.28
 -12   1  -8    8.03    0.29
 -12   1  -8    7.33    0.29
  12  -1  -8    7.80    0.30
 -12   1  -8    8.83    0.36
 -12  -1   8    8.36    0.29
 -12  -1  -9   17.65    0.46
 -12   1   9   17.60    0.50
 -12   1   9   17.92    0.49
 -12  -1  -9   19.19    0.49
  12  -1   9   18.03    0.48
  12   1  -9   18.36    0.50
 -12  -1  -9   18.72    0.55
  12  -1   9   18.40    0.47
 -12   1  -9   18.90    0.57
 -12   1  -9   19.70    0.50
  12   1   9   18.65    0.48
  12  -1  -9   18.91    0.51
 -12  -1   9   18.95    0.50
  12   1   9   18.21    0.49
 -12   1  -9   19.34    0.49
 -12  -1   9   18.82    0.50
  12   1 -10   23.65    0.60
 -12   1  10   24.60    0.61
 -12  -1 -10   23.71    0.58
 -12   1  10   24.38    0.60
  12  -1  10   23.85    0.59
 -12  -1 -10   23.58    0.69
 -12  -1 -10   24.40    0.60
  12  -1  10   23.56    0.58
 -12   1 -10   22.80    0.57
 -12  -1  10   22.99    0.59
  12   1  10   23.19    0.58
 -12  -1  10   24.01    0.60
  12  -1 -10   23.04    0.60
 -12   1 -10   23.57    0.59
 -12   1 -10   22.43    0.79
 -12  -1 -11    7.61    0.33
  12   1 -11    7.82    0.34
  12  -1  11    7.58    0.33
 -12   1  11    8.00    0.34
 -12   1  11    8.27    0.33
  12  -1 -11    7.49    0.34
 -12  -1  11    7.49    0.33
 -12  -1  11    7.78    0.34
  12   1  11    7.78    0.32
 -12   1 -11    7.56    0.32
 -12   1 -11    7.48    0.35
  12  -1  12    1.91    0.20
 -12   1  12    1.83    0.21
 -12  -1 -12    2.10    0.20
  12   1 -12    2.09    0.21
 -12   1  12    1.96    0.20
 -12  -1  12    2.10    0.21
  12   1  12    2.07    0.20
 -12  -1  12    2.03    0.21
 -12   1 -12    1.84    0.20
  12  -1 -12    2.30    0.22
 -12  -1 -13    1.60    0.20
 -12   1  13    1.32    0.20
  12  -1  13    1.29    0.20
 -12   1 -13    1.70    0.21
 -12  -1  13    1.64    0.21
 -12  -1  13    1.76    0.22
  12   1  13    1.58    0.20
 -12   1  14    0.11    0.18
  12  -1  14    0.21    0.18
 -12   1 -14    0.11    0.17
  12   1  14    0.28    0.18
 -12  -1  14    0.47    0.19
 -13   1   0   52.37    1.05
 -13  -1   0   53.68    1.04
 -13  -1   0   51.46    1.08
 -13   1   0   51.34    1.08
 -13  -1   0   53.12    1.05
 -13  -1   0   51.83    1.03
 -13   1   0   53.94    1.05
 -13   1   0   52.03    1.03
  13   1   0   52.93    1.04
  13  -1   0   53.24    1.04
 -13   1   1   46.81    0.93
  13  -1   1   46.05    0.92
 -13  -1  -1   47.56    0.93
 -13   1   1   47.44    0.94
  13   1  -1   46.05    0.93
 -13  -1  -1   46.58    0.93
 -13  -1  -1   44.90    0.97
 -13   1   1   45.64    0.96
 -13  -1  -1   46.22    0.94
 -13   1   1   46.35    0.92
 -13  -1   1   47.53    1.01
 -13   1  -1   48.50    0.97
 -13  -1   1   48.57    0.96
 -13   1  -1   49.03    0.97
 -13  -1   1   49.02    0.97
 -13  -1   1   48.69    0.98
  13   1   1   48.08    0.97
 -13   1  -1   49.79    0.98
 -13   1  -1   47.52    1.01
  13  -1  -1   48.56    0.98
  13  -1   2    9.12    0.28
 -13  -1  -2    9.15    0.33
 -13   1   2   10.12    0.30
 -13  -1  -2    9.97    0.29
 -13   1   2    9.45    0.31
 -13  -1  -2    9.58    0.28
  13  -1   2    9.07    0.28
 -13  -1  -2    9.20    0.28
  13   1  -2    9.55    0.30
 -13   1   2    9.62    0.29
 -13   1   2    9.81    0.27
  13  -1  -2    9.73    0.31
 -13   1  -2   10.04    0.29
 -13   1  -2   10.41    0.35
 -13  -1   2    9.78    0.30
 -13  -1   2    9.75    0.29
 -13   1  -2   10.32    0.30
  13   1   2    9.55    0.29
 -13  -1   2    9.80    0.28
 -13   1  -2    9.73    0.30
  13   1   2    9.45    0.29
 -13  -1   2   10.05    0.32
 -13  -1  -3    4.08    0.25
 -13   1   3    4.03    0.22
 -13  -1  -3    4.10    0.20
 -13   1   3    3.98    0.20
 -13  -1  -3    3.76    0.19
 -13  -1  -3    3.68    0.20
 -13   1   3    4.26    0.18
  13  -1   3    3.69    0.18
  13   1  -3    3.87    0.21
 -13   1   3    4.02    0.20
  13  -1   3    4.05    0.19
 -13  -1   3    3.91    0.18
 -13   1  -3    3.69    0.20
 -13   1  -3    4.15    0.20
  13   1   3    3.66    0.18
 -13  -1   3    3.59    0.20
 -13   1  -3    4.15    0.19
 -13   1  -3    3.74    0.24
  13   1   3    3.74    0.18
 -13  -1   3    4.02    0.22
  13  -1  -3    4.24    0.21
 -13  -1   3    3.99    0.21
 -13   1   4   15.85    0.38
 -13  -1  -4   15.54    0.40
 -13   1   4   16.19    0.42
 -13   1   4   16.13    0.41
  13  -1   4   15.53    0.40
  13  -1   4   15.23    0.38
 -13  -1  -4   15.44    0.40
 -13  -1  -4   16.38    0.41
 -13  -1  -4   15.25    0.46
  13   1  -4   15.53    0.42
 -13   1   4   15.74    0.42
 -13  -1   4   16.02    0.41
  13  -1  -4   15.49    0.42
 -13   1  -4   16.02    0.46
  13   1   4   16.09    0.40
 -13  -1   4   15.14    0.38
 -13   1  -4   16.12    0.41
 -13  -1   4   15.39    0.42
 -13   1  -4   16.09    0.41
 -13  -1   4   15.41    0.41
 -13   1  -4   15.64    0.40
  13   1   4   15.72    0.38
 -13  -1  -5    3.71    0.20
 -13  -1  -5    3.73    0.25
  13  -1   5    3.59    0.20
 -13  -1  -5    3.47    0.20
 -13   1   5    3.26    0.20
 -13   1   5    3.74    0.21
  13   1  -5    3.12    0.22
 -13  -1  -5    3.38    0.21
 -13  -1   5    3.47    0.21
 -13   1  -5    3.39    0.20
  13   1   5    2.93    0.19
 -13  -1   5    2.74    0.21
 -13  -1   5    2.88    0.20
 -13   1  -5    3.37    0.25
  13  -1  -5    3.32    0.23
 -13   1  -5    3.25    0.20
 -13   1  -5    3.37    0.20
 -13   1   6   11.50    0.35
 -13  -1  -6   11.02    0.40
  13  -1   6   11.33    0.34
 -13   1   6   11.36    0.34
  13   1  -6   11.38    0.35
 -13  -1  -6   11.06    0.33
 -13  -1  -6   10.93    0.33
 -13  -1  -6   10.81    0.33
 -13  -1   6   10.57    0.34
 -13   1  -6   10.45    0.32
 -13   1  -6   10.73    0.39
 -13  -1   6   11.46    0.34
 -13   1  -6   10.81    0.34
  13   1   6   10.53    0.32
  13  -1  -6   10.51    0.35
 -13   1  -6   10.62    0.33
 -13  -1  -7    9.77    0.31
 -13  -1  -7   10.41    0.39
  13  -1   7    9.98    0.32
 -13  -1  -7   10.24    0.32
 -13   1   7    9.70    0.33
 -13  -1  -7    9.60    0.33
  13   1  -7   10.53    0.34
 -13   1   7    9.83    0.34
 -13   1  -7   10.65    0.40
 -13   1  -7   10.95    0.33
  13   1   7    9.54    0.32
 -13  -1   7   10.00    0.33
 -13  -1   7   10.06    0.34
  13  -1  -7   10.10    0.36
 -13   1  -7   10.30    0.32
 -13   1  -7    9.81    0.34
  13  -1   8    3.03    0.22
 -13  -1  -8    3.67    0.22
 -13   1   8    2.97    0.24
 -13   1   8    3.17    0.23
 -13  -1  -8    3.23    0.29
 -13  -1  -8    3.16    0.24
 -13  -1  -8    2.89    0.21
  13   1  -8    3.77    0.25
 -13   1  -8    2.80    0.20
 -13   1  -8    2.62    0.20
  13  -1  -8    3.04    0.25
 -13   1  -8    2.97    0.23
 -13  -1   8    2.24    0.21
 -13   1  -8    3.00    0.27
  13   1   8    3.09    0.21
 -13  -1   8    2.81    0.23
 -13  -1  -9   10.03    0.36
  13   1  -9   10.24    0.36
 -13   1   9   10.11    0.36
  13  -1   9    9.75    0.35
 -13  -1  -9   10.19    0.45
 -13  -1  -9   10.34    0.34
 -13   1   9   10.41    0.37
  13  -1   9   10.89    0.35
 -13   1  -9   10.84    0.36
  13   1   9   10.31    0.35
  13   1   9   10.34    0.34
 -13  -1   9    9.77    0.35
  13  -1  -9    9.92    0.38
 -13   1  -9   10.72    0.34
 -13  -1   9    9.77    0.36
 -13   1  -9    9.89    0.53
 -13  -1 -10    5.34    0.29
 -13  -1 -10    5.49    0.27
  13  -1  10    5.45    0.27
 -13   1  10    4.90    0.30
  13  -1  10    5.17    0.28
 -13   1  10    5.17    0.29
  13   1 -10    4.74    0.30
  13  -1 -10    5.37    0.31
 -13  -1  10    4.96    0.28
 -13   1 -10    5.14    0.29
 -13   1 -10    5.46    0.27
 -13  -1  10    4.97    0.29
  13   1  10    4.93    0.27
  13   1 -11    1.80    0.21
 -13   1  11    2.14    0.20
  13  -1  11    1.44    0.19
 -13  -1 -11    1.78    0.19
 -13   1  11    1.77    0.20
  13   1  11    1.38    0.18
 -13  -1  11    1.04    0.18
  13  -1 -11    1.25    0.20
 -13   1 -11    1.76    0.19
 -13  -1  11    1.28    0.18
  13  -1  12    0.91    0.18
 -13   1  12    0.75    0.18
  13   1 -12    0.68    0.19
 -13  -1 -12    0.75    0.17
 -13   1  12    0.97    0.19
 -13   1 -12    1.16    0.19
 -13  -1  12    0.76    0.18
  13  -1 -12    1.38    0.20
 -13  -1  12    1.01    0.19
  13   1  12    0.91    0.17
  13  -1  13    1.12    0.20
 -13   1  13    0.74    0.19
 -13  -1 -13    0.83    0.19
 -13   1 -13    0.99    0.19
 -13  -1  13    1.02    0.20
 -13  -1  13    1.12    0.21
  13   1  13    1.24    0.20
  13  -1  14    1.54    0.22
 -13  -1 -14    1.19    0.28
 -13   1 -14    1.30    0.22
 -14  -1   0   36.72    0.83
  14  -1   0   37.48    0.78
 -14   1   0   36.11    0.82
 -14   1   0   39.05    0.79
 -14   1   0   36.64    0.79
  14   1   0   37.38    0.79
 -14  -1   0   38.16    0.78
 -14   1   0   36.92    0.77
 -14  -1   0   37.02    0.79
 -14  -1   0   37.43    0.77
 -14  -1  -1   22.56    0.53
 -14   1   1   22.92    0.53
 -14  -1  -1   22.91    0.52
 -14   1   1   22.35    0.53
 -14   1   1   22.46    0.51
 -14  -1  -1   22.21    0.57
 -14   1   1   22.60    0.56
 -14  -1  -1   22.88    0.52
  14   1  -1   22.28    0.53
  14  -1   1   22.54    0.52
 -14   1  -1   22.24    0.57
 -14  -1   1   21.53    0.52
 -14  -1   1   21.52    0.50
 -14   1  -1   22.20    0.51
  14  -1  -1   23.09    0.52
  14   1   1   22.10    0.52
 -14   1  -1   21.94    0.51
 -14  -1   1   22.51    0.52
 -14  -1   1   22.03    0.56
 -14   1  -1   21.47    0.52
 -14  -1  -2   16.81    0.42
 -14   1   2   16.47    0.45
 -14   1   2   15.63    0.42
 -14  -1  -2   16.85    0.47
  14  -1   2   17.25    0.41
 -14  -1  -2   16.52    0.42
 -14   1   2   15.67    0.42
 -14  -1  -2   16.58    0.42
 -14   1   2   16.55    0.40
  14   1  -2   16.20    0.43
  14  -1   2   16.26    0.41
  14   1   2   15.95    0.41
 -14   1  -2   16.08    0.42
 -14   1  -2   15.80    0.41
 -14  -1   2   15.66    0.40
 -14  -1   2   16.33    0.45
 -14   1  -2   16.62    0.42
  14   1   2   16.53    0.41
 -14  -1   2   17.21    0.42
 -14  -1   2   16.74    0.43
  14  -1  -2   16.06    0.43
 -14   1  -2   16.12    0.47
 -14   1   3   18.23    0.44
  14   1  -3   19.29    0.48
 -14  -1  -3   18.10    0.52
  14  -1   3   19.43    0.46
  14  -1   3   19.20    0.45
 -14  -1  -3   19.36    0.47
 -14  -1  -3   18.42    0.46
 -14   1   3   19.93    0.47
 -14  -1  -3   19.09    0.46
 -14   1   3   18.83    0.48
 -14   1   3   19.30    0.49
 -14   1  -3   21.33    0.50
  14   1   3   20.73    0.48
 -14  -1   3   20.74    0.52
  14  -1  -3   19.91    0.51
 -14  -1   3   20.55    0.48
 -14  -1   3   20.92    0.51
  14   1   3   20.60    0.49
 -14   1  -3   21.19    0.50
 -14   1  -3   20.72    0.56
 -14  -1   3   20.89    0.50
 -14   1  -3   20.78    0.50
 -14   1   4   10.32    0.29
  14   1  -4    9.90    0.34
 -14  -1  -4    9.44    0.31
 -14   1   4   10.18    0.33
 -14  -1  -4   10.04    0.31
 -14  -1  -4    9.36    0.37
 -14  -1  -4   10.57    0.32
  14  -1   4    9.96    0.31
 -14   1   4    9.53    0.32
  14  -1   4    9.32    0.33
 -14   1   4    9.77    0.40
 -14   1  -4   10.02    0.33
 -14   1  -4   10.42    0.32
 -14   1  -4   10.55    0.38
 -14  -1   4   10.11    0.33
 -14  -1   4   10.80    0.33
 -14  -1   4   10.33    0.30
 -14   1  -4   10.27    0.33
  14  -1  -4   10.53    0.34
  14   1   4   10.67    0.32
 -14  -1   4   10.58    0.35
  14   1   4   10.79    0.30
  14  -1   5   18.83    0.48
 -14  -1  -5   19.70    0.48
 -14   1   5   19.55    0.50
  14   1  -5   19.27    0.50
 -14  -1  -5   19.49    0.55
 -14  -1  -5   19.56    0.48
 -14  -1  -5   19.22    0.49
 -14   1   5   19.70    0.49
 -14   1  -5   19.28    0.48
 -14  -1   5   18.25    0.49
 -14   1  -5   20.14    0.49
 -14   1  -5   19.17    0.54
  14   1   5   19.41    0.48
  14  -1  -5   18.85    0.49
 -14   1  -5   18.79    0.48
 -14  -1   5   18.64    0.48
 -14  -1  -6    3.43    0.23
 -14   1   6    2.85    0.23
 -14  -1  -6    3.44    0.27
 -14  -1  -6    3.16    0.21
  14  -1   6    3.18    0.22
 -14   1   6    3.19    0.23
 -14  -1  -6    2.79    0.21
  14   1  -6    3.31    0.23
 -14  -1   6    3.12    0.22
 -14   1  -6    3.31    0.23
 -14   1  -6    3.07    0.27
 -14   1  -6    3.50    0.22
 -14  -1   6    3.47    0.23
  14   1   6    3.33    0.21
  14  -1  -6    3.13    0.25
 -14   1  -6    3.12    0.22
 -14  -1  -7   18.32    0.54
 -14   1   7   17.22    0.48
  14  -1   7   16.90    0.46
 -14  -1  -7   16.86    0.46
 -14   1   7   16.95    0.48
 -14  -1  -7   17.41    0.46
  14   1  -7   17.45    0.49
 -14  -1  -7   17.73    0.47
 -14   1  -7   18.32    0.48
 -14  -1   7   18.01    0.48
 -14   1  -7   17.69    0.47
  14  -1  -7   17.13    0.49
  14   1   7   18.21    0.47
 -14   1  -7   18.46    0.48
 -14  -1   7   17.79    0.48
 -14   1  -7   17.51    0.55
 -14   1   8   10.97    0.37
 -14  -1  -8   10.90    0.38
 -14  -1  -8   10.90    0.35
 -14   1   8   10.02    0.36
  14  -1   8   11.26    0.36
  14   1  -8   10.37    0.38
 -14  -1  -8   10.74    0.35
 -14   1  -8   10.54    0.36
 -14  -1   8   10.64    0.36
 -14   1  -8   10.50    0.35
  14  -1  -8   10.31    0.37
 -14   1  -8    9.95    0.36
  14   1   8   11.15    0.35
 -14  -1   8   10.18    0.36
 -14   1   9   10.58    0.38
  14  -1   9   10.91    0.37
 -14  -1  -9   10.57    0.36
 -14   1   9   10.89    0.38
  14   1  -9   10.67    0.38
 -14  -1  -9   10.55    0.38
  14  -1   9   10.57    0.37
 -14   1  -9   11.25    0.37
 -14  -1   9   10.19    0.39
  14  -1  -9   10.83    0.39
 -14  -1   9   10.58    0.39
 -14   1  -9   11.81    0.39
  14   1   9   10.73    0.37
 -14   1  -9   10.52    0.38
  14   1   9   10.58    0.37
 -14   1  10    4.95    0.30
  14   1 -10    5.09    0.31
  14  -1  10    4.32    0.34
 -14   1  10    4.83    0.29
 -14  -1 -10    5.01    0.28
  14  -1  10    4.81    0.28
  14  -1 -10    4.34    0.30
  14   1  10    4.45    0.27
 -14   1 -10    4.33    0.29
 -14  -1  10    4.14    0.29
 -14   1 -10    4.25    0.26
 -14  -1  10    4.61    0.30
  14   1 -11    2.83    0.24
 -14   1  11    2.35    0.23
 -14  -1 -11    2.07    0.21
  14  -1  11    2.19    0.21
 -14   1  11    1.92    0.21
  14   1  11    2.09    0.20
 -14   1 -11    2.13    0.22
 -14  -1  11    2.00    0.21
  14  -1 -11    1.93    0.22
 -14  -1  11    2.12    0.22
 -14  -1 -12    1.05    0.19
  14  -1  12    1.01    0.18
 -14   1  12    0.92    0.20
  14   1 -12    0.71    0.20
 -14   1  12    0.59    0.19
 -14  -1  12    1.05    0.19
 -14   1 -12    0.74    0.19
  14  -1 -12    1.09    0.20
  14   1  12    0.82    0.18
 -14  -1  12    0.84    0.19
  14  -1  13    1.16    0.21
 -14  -1 -13    0.93    0.20
 -14   1  13    0.98    0.21
 -14   1 -13    0.99    0.20
 -14  -1  13    0.84    0.21
  14  -1 -13    0.73    0.25
 -14  -1  13    1.05    0.21
  15   1   0   30.29    0.66
  15  -1   0   28.59    0.66
 -15  -1   0   30.24    0.65
 -15  -1   0   29.73    0.66
 -15  -1   0   29.22    0.65
 -15   1   0   29.12    0.64
 -15   1   0   28.64    0.66
 -15   1   0   29.93    0.70
 -15  -1   0   29.05    0.70
 -15   1   0   30.18    0.66
 -15  -1  -1    0.27    0.12
 -15   1   1    0.25    0.11
 -15  -1  -1    0.39    0.11
 -15   1   1    0.27    0.12
 -15  -1  -1    0.26    0.10
 -15  -1  -1    0.14    0.12
  15  -1   1    0.31    0.11
 -15   1   1    0.39    0.11
 -15   1   1    0.29    0.11
  15   1  -1    0.28    0.12
 -15  -1   1    0.54    0.13
 -15  -1   1    0.31    0.11
 -15   1  -1    0.46    0.12
 -15   1  -1    0.50    0.11
 -15  -1   1    0.30    0.12
 -15   1  -1    0.40    0.12
 -15  -1   1    0.42    0.11
 -15   1  -1    0.35    0.14
  15   1   1    0.44    0.12
  15  -1  -1    0.27    0.12
 -15   1   2   18.13    0.49
 -15   1   2   18.49    0.44
  15  -1   2   17.43    0.44
 -15  -1  -2   18.02    0.45
 -15  -1  -2   17.06    0.45
 -15   1   2   16.73    0.46
  15  -1   2   17.70    0.45
 -15   1   2   17.80    0.46
 -15  -1  -2   17.85    0.51
 -15  -1  -2   18.38    0.46
  15   1  -2   17.62    0.47
 -15   1  -2   18.24    0.51
 -15   1  -2   17.44    0.45
 -15   1  -2   17.09    0.46
  15   1   2   17.76    0.45
 -15  -1   2   18.54    0.50
 -15  -1   2   18.60    0.44
 -15   1  -2   17.14    0.45
 -15  -1   2   18.12    0.45
  15  -1  -2   18.45    0.47
  15   1   2   18.05    0.45
 -15  -1   2   17.44    0.46
  15  -1   3   17.06    0.43
 -15  -1  -3   17.10    0.50
  15   1  -3   16.56    0.45
 -15   1   3   17.66    0.45
 -15  -1  -3   16.51    0.43
 -15  -1  -3   16.38    0.44
  15  -1   3   16.92    0.43
 -15   1   3   17.47    0.42
 -15  -1  -3   16.27    0.44
 -15   1   3   16.35    0.44
 -15   1   3   17.01    0.47
 -15   1  -3   16.94    0.44
 -15  -1   3   16.45    0.45
 -15  -1   3   17.11    0.48
  15  -1  -3   16.14    0.46
  15   1   3   17.22    0.43
 -15  -1   3   16.64    0.42
 -15   1  -3   16.41    0.44
 -15  -1   3   16.93    0.44
  15   1   3   17.52    0.43
 -15   1  -3   16.37    0.50
 -15   1  -3   17.02    0.45
  15  -1   4   18.99    0.47
 -15  -1  -4   17.68    0.53
 -15  -1  -4   18.01    0.47
  15   1  -4   18.26    0.49
 -15   1   4   17.67    0.47
 -15  -1  -4   17.59    0.47
 -15  -1  -4   17.77    0.46
 -15   1   4   19.16    0.47
 -15   1  -4   17.47    0.46
  15   1   4   17.70    0.55
 -15   1  -4   17.46    0.45
 -15   1  -4   17.23    0.46
 -15  -1   4   17.58    0.47
 -15  -1   4   17.82    0.43
 -15  -1   4   16.86    0.56
  15  -1  -4   18.64    0.48
 -15   1  -4   18.04    0.52
 -15  -1   4   17.45    0.46
  15   1   4   18.07    0.45
 -15  -1  -5   18.09    0.47
 -15   1   5   17.56    0.48
 -15  -1  -5   17.66    0.53
 -15  -1  -5   18.31    0.48
 -15   1   5   18.36    0.49
 -15  -1  -5   16.93    0.46
  15   1  -5   17.63    0.48
  15  -1   5   18.17    0.47
 -15  -1   5   17.75    0.48
  15  -1  -5   18.02    0.49
 -15  -1   5   18.37    0.48
  15   1   5   17.95    0.46
 -15   1  -5   18.08    0.47
 -15   1  -5   17.82    0.47
 -15   1  -5   18.25    0.47
 -15   1  -5   17.57    0.53
 -15  -1  -6   21.04    0.52
 -15  -1  -6   21.26    0.60
  15   1  -6   20.11    0.54
 -15  -1  -6   20.50    0.52
 -15  -1  -6   20.89    0.53
 -15   1   6   21.39    0.54
 -15   1   6   20.58    0.53
  15  -1   6   20.35    0.52
 -15  -1   6   20.11    0.53
  15  -1  -6   19.64    0.53
 -15   1  -6   19.63    0.51
 -15   1  -6   19.53    0.58
 -15   1  -6   20.96    0.52
 -15  -1   6   20.50    0.52
 -15   1  -6   19.92    0.51
  15   1   6   19.94    0.51
 -15   1   7    3.94    0.26
 -15   1   7    4.24    0.26
 -15  -1  -7    4.02    0.23
  15  -1   7    4.06    0.25
 -15  -1  -7    4.47    0.27
 -15  -1  -7    4.25    0.25
  15   1  -7    3.95    0.28
  15   1   7    4.00    0.24
 -15  -1   7    4.11    0.27
  15  -1  -7    4.47    0.28
 -15  -1   7    3.95    0.26
 -15   1  -7    4.35    0.25
 -15   1  -7    4.19    0.27
 -15   1  -7    4.22    0.25
  15  -1   8    4.01    0.25
 -15  -1  -8    3.66    0.24
 -15  -1  -8    3.60    0.25
 -15  -1  -8    3.44    0.27
 -15   1   8    3.83    0.27
 -15   1   8    3.64    0.27
  15   1  -8    3.98    0.27
 -15   1  -8    3.41    0.24
 -15  -1   8    3.69    0.27
  15   1   8    3.89    0.24
  15  -1  -8    3.71    0.28
 -15  -1   8    3.65    0.27
 -15   1  -8    4.08    0.26
 -15   1  -8    3.62    0.26
 -15   1   9    2.35    0.21
 -15  -1  -9    2.63    0.23
 -15   1   9    2.23    0.21
  15  -1   9    2.58    0.21
 -15  -1  -9    2.09    0.20
 -15  -1  -9    2.21    0.21
  15  -1   9    2.62    0.25
  15   1  -9    2.41    0.22
 -15  -1   9    2.65    0.22
  15   1   9    2.09    0.23
 -15   1  -9    2.54    0.24
 -15   1  -9    2.67    0.26
  15   1   9    2.19    0.19
  15  -1  -9    2.34    0.22
 -15  -1   9    2.34    0.21
 -15   1  -9    2.24    0.20
 -15   1  10    1.11    0.19
 -15   1  10    1.29    0.19
 -15  -1 -10    1.04    0.19
  15  -1  10    1.10    0.17
  15   1 -10    1.37    0.20
 -15   1 -10    0.94    0.17
  15   1  10    0.97    0.17
 -15  -1  10    1.11    0.19
 -15   1 -10    1.29    0.19
 -15  -1  10    1.42    0.20
  15  -1 -10    1.03    0.20
 -15   1  11    2.10    0.23
 -15  -1 -11    2.16    0.22
 -15   1  11    2.32    0.23
  15  -1  11    2.01    0.21
  15   1 -11    2.19    0.24
  15  -1 -11    2.19    0.23
 -15   1 -11    2.03    0.23
 -15  -1  11    2.13    0.23
  15   1  11    1.72    0.21
 -15  -1  11    2.37    0.23
 -15  -1 -12    1.85    0.23
 -15   1  12    1.54    0.22
 -15   1  12    1.67    0.23
  15   1 -12    1.52    0.23
  15  -1  12    1.64    0.21
 -15  -1  12    1.59    0.23
 -15  -1  12    1.99    0.24
 -15   1 -12    1.56    0.22
  15  -1 -12    2.10    0.25
  15   1 -13    1.09    0.30
  15  -1  13    1.16    0.22
 -15  -1 -13    1.17    0.22
 -15   1 -13    1.16    0.22
  15  -1 -13    1.26    0.24
 -15  -1  13    0.65    0.22
 -16   1   0    0.21    0.12
 -16  -1   0    0.13    0.12
 -16  -1   0    0.04    0.11
 -16   1   0    0.07    0.12
 -16  -1   0    0.16    0.12
  16  -1   0    0.16    0.12
 -16   1   0    0.17    0.14
 -16  -1   0    0.16    0.13
 -16   1   0    0.20    0.12
  16   1   0    0.22    0.13
  16   1  -1    1.48    0.16
 -16   1   1    1.18    0.16
 -16   1   1    1.05    0.15
 -16   1   1    1.16    0.15
 -16  -1  -1    1.30    0.14
 -16  -1  -1    1.22    0.14
  16  -1   1    1.26    0.15
 -16  -1  -1    1.10    0.17
 -16   1   1    1.29    0.14
 -16  -1  -1    1.09    0.15
 -16   1  -1    1.27    0.15
  16   1   1    1.19    0.15
 -16   1  -1    1.05    0.14
 -16   1  -1    1.38    0.15
 -16  -1   1    1.04    0.16
 -16  -1   1    1.10    0.14
  16  -1  -1    1.37    0.16
 -16   1  -1    1.07    0.17
 -16  -1   1    1.12    0.14
 -16  -1   1    0.98    0.15
 -16  -1  -2    1.04    0.14
 -16   1   2    0.96    0.14
 -16   1   2    1.02    0.15
  16  -1   2    0.96    0.14
  16   1  -2    1.08    0.15
 -16   1   2    1.09    0.16
 -16   1   2    1.26    0.14
 -16  -1  -2    0.97    0.17
  16  -1   2    0.98    0.15
 -16  -1  -2    1.04    0.14
 -16  -1  -2    0.84    0.14
 -16   1  -2    1.23    0.18
  16   1   2    1.73    0.16
 -16  -1   2    1.39    0.17
  16  -1  -2    1.45    0.16
 -16   1  -2    1.15    0.15
 -16  -1   2    1.63    0.16
 -16  -1   2    1.65    0.15
 -16   1  -2    1.33    0.15
 -16   1  -2    1.47    0.15
  16   1   2    1.58    0.16
 -16  -1   2    1.47    0.16
 -16  -1  -3   10.94    0.35
 -16  -1  -3   10.50    0.34
 -16   1   3   10.07    0.35
 -16   1   3   10.61    0.41
 -16  -1  -3   11.02    0.41
 -16   1   3   10.01    0.34
 -16   1   3   10.80    0.32
  16  -1   3   10.08    0.34
 -16  -1  -3   10.37    0.35
  16  -1   3   10.85    0.33
  16   1  -3   10.47    0.36
 -16   1  -3   11.43    0.36
 -16  -1   3   11.27    0.36
  16   1   3   11.52    0.35
 -16   1  -3   12.03    0.37
 -16  -1   3   12.30    0.34
  16  -1  -3   11.65    0.37
 -16  -1   3   12.25    0.37
 -16  -1   3   12.24    0.40
 -16   1  -3   11.14    0.36
  16   1   3   11.17    0.35
 -16   1  -3   12.13    0.43
 -16  -1  -4    6.63    0.28
  16  -1   4    6.18    0.27
 -16   1   4    6.08    0.29
 -16  -1  -4    6.70    0.28
 -16  -1  -4    6.78    0.34
 -16  -1  -4    6.23    0.27
  16   1  -4    7.33    0.31
 -16   1   4    6.73    0.29
 -16   1  -4    6.62    0.33
 -16  -1   4    5.86    0.29
  16   1   4    6.44    0.27
 -16   1  -4    5.97    0.27
  16  -1  -4    6.35    0.30
 -16   1  -4    6.14    0.28
 -16   1  -4    6.25    0.28
 -16  -1   4    6.06    0.26
 -16  -1  -5    8.24    0.31
  16   1  -5    8.49    0.33
 -16   1   5    8.39    0.32
 -16  -1  -5    8.41    0.39
 -16   1   5    8.33    0.32
 -16  -1  -5    8.86    0.32
 -16  -1  -5    8.13    0.32
  16  -1   5    8.33    0.31
  16  -1  -5    8.18    0.33
 -16  -1   5    8.59    0.33
  16   1   5    8.07    0.30
 -16   1  -5    7.97    0.32
 -16  -1   5    7.98    0.32
 -16   1  -5    8.84    0.39
 -16   1  -5    8.42    0.31
 -16   1  -5    8.61    0.31
  16  -1   6    4.12    0.25
  16   1  -6    4.55    0.29
 -16   1   6    4.23    0.27
 -16  -1  -6    4.91    0.26
 -16  -1  -6    4.34    0.25
 -16   1   6    3.87    0.25
 -16  -1  -6    4.50    0.27
 -16   1  -6    4.00    0.27
 -16   1  -6    4.48    0.25
  16   1   6    4.38    0.25
 -16  -1   6    4.53    0.27
 -16   1  -6    4.15    0.25
 -16  -1   6    4.15    0.25
  16  -1  -6    4.57    0.29
 -16   1   7    2.88    0.26
  16   1  -7    2.81    0.27
 -16  -1  -7    2.79    0.23
 -16  -1  -7    3.09    0.25
 -16   1   7    2.80    0.25
 -16  -1  -7    3.24    0.22
  16  -1   7    2.82    0.24
 -16   1  -7    2.84    0.23
 -16  -1   7    2.66    0.24
 -16   1  -7    2.58    0.23
  16   1   7    2.44    0.23
  16  -1  -7    3.04    0.25
 -16   1  -7    2.68    0.24
 -16  -1   7    3.08    0.24
 -16  -1  -8    3.42    0.28
 -16   1   8    3.32    0.27
 -16   1   8    3.80    0.28
  16   1  -8    3.53    0.28
 -16  -1  -8    3.74    0.25
  16  -1   8    3.00    0.24
 -16  -1  -8    3.70    0.25
 -16  -1   8    3.77    0.28
 -16  -1   8    3.24    0.26
 -16   1  -8    3.75    0.26
 -16   1  -8    3.60    0.26
  16   1   8    3.39    0.25
 -16   1  -8    3.59    0.27
  16  -1  -8    3.79    0.29
 -16  -1  -9    0.12    0.17
 -16   1   9    0.28    0.17
 -16   1   9    0.13    0.17
  16   1  -9    0.26    0.18
  16  -1   9    0.01    0.16
 -16  -1  -9    0.12    0.16
  16  -1   9    0.36    0.15
 -16  -1  -9    0.11    0.15
  16  -1  -9    0.18    0.17
 -16   1  -9    0.07    0.15
 -16  -1   9    0.17    0.16
  16   1   9   -0.06    0.14
 -16  -1   9    0.02    0.16
 -16   1  -9    0.20    0.16
 -16   1  -9    0.10    0.15
 -16  -1 -10    1.30    0.20
 -16   1  10    1.34    0.20
  16   1 -10    1.12    0.21
 -16   1  10    1.43    0.21
  16  -1  10    1.33    0.19
 -16   1 -10    1.34    0.19
 -16  -1  10    1.32    0.21
 -16   1 -10    1.32    0.20
  16  -1 -10    1.57    0.22
 -16  -1  10    1.45    0.20
 -16  -1 -11    0.44    0.19
 -16   1  11    0.59    0.19
  16   1 -11    0.38    0.20
  16  -1  11    0.35    0.17
 -16   1  11    0.39    0.19
  16  -1 -11    0.74    0.21
 -16  -1  11    0.65    0.20
 -16   1 -11    0.72    0.20
 -16  -1  11    0.54    0.19
 -16   1  12    0.48    0.21
  16   1 -12    0.52    0.21
 -16  -1 -12    0.73    0.21
  16  -1  12    0.79    0.30
 -16   1  12    0.51    0.21
 -16   1 -12    0.90    0.21
 -16  -1  12    0.53    0.21
  16  -1 -12    0.56    0.22
 -16  -1  12    0.54    0.20
  17  -1   0    0.16    0.13
 -17  -1   0    0.00    0.12
 -17  -1   0    0.11    0.12
 -17   1   0    0.11    0.15
  17   1   0    0.05    0.12
 -17   1   0    0.11    0.12
 -17  -1   0    0.09    0.12
 -17  -1   0   -0.05    0.13
 -17   1   0    0.14    0.12
 -17   1   0    0.16    0.12
  17  -1   1    1.90    0.17
 -17  -1  -1    1.70    0.17
 -17   1   1    1.50    0.17
 -17   1   1    1.99    0.18
 -17  -1  -1    1.85    0.16
 -17   1   1    2.02    0.24
 -17  -1  -1    1.88    0.18
 -17  -1  -1    1.95    0.21
 -17   1   1    2.09    0.19
  17   1  -1    1.98    0.18
 -17  -1   1    1.46    0.16
 -17  -1   1    1.39    0.16
 -17   1  -1    1.30    0.16
 -17  -1   1    1.38    0.15
 -17  -1   1    1.40    0.18
 -17   1  -1    1.51    0.16
 -17   1  -1    1.57    0.15
  17  -1  -1    1.32    0.16
 -17   1  -1    1.39    0.19
  17   1   1    1.63    0.17
 -17   1   2    1.70    0.18
 -17  -1  -2    1.66    0.16
  17  -1   2    1.67    0.17
 -17  -1  -2    1.66    0.16
 -17  -1  -2    1.87    0.21
 -17  -1  -2    1.71    0.17
 -17   1   2    1.84    0.16
  17  -1   2    1.66    0.17
 -17   1   2    1.45    0.18
 -17   1   2    1.77    0.17
  17   1  -2    2.02    0.18
 -17  -1   2    2.01    0.16
  17  -1  -2    1.86    0.18
 -17   1  -2    1.85    0.17
  17   1   2    1.52    0.16
 -17   1  -2    1.77    0.17
 -17  -1   2    2.01    0.17
 -17  -1   2    1.66    0.19
 -17   1  -2    1.93    0.21
 -17   1  -2    1.85    0.17
 -17  -1   2    1.60    0.17
  17   1   2    1.86    0.17
 -17  -1  -3    6.55    0.29
 -17   1   3    6.20    0.29
  17   1  -3    6.94    0.31
  17  -1   3    5.83    0.40
 -17  -1  -3    6.64    0.35
  17  -1   3    6.84    0.28
 -17  -1  -3    6.62    0.28
 -17   1   3    6.72    0.30
 -17  -1  -3    6.95    0.29
 -17   1   3    6.95    0.30
  17  -1  -3    6.83    0.30
  17   1   3    6.69    0.28
 -17   1  -3    6.41    0.29
 -17   1  -3    6.76    0.35
 -17  -1   3    6.45    0.38
 -17  -1   3    6.44    0.27
 -17   1  -3    7.13    0.29
 -17   1  -3    6.53    0.28
  17   1   3    6.20    0.27
 -17  -1   3    6.23    0.30
 -17  -1   3    6.61    0.29
 -17  -1  -4    9.71    0.34
 -17   1   4    9.70    0.35
  17   1  -4    9.51    0.36
 -17  -1  -4    8.51    0.33
  17  -1   4    9.49    0.34
 -17  -1  -4    8.97    0.34
 -17   1   4    9.46    0.34
  17  -1  -4    9.39    0.34
 -17   1  -4    8.75    0.33
 -17   1  -4    8.68    0.32
 -17  -1   4    8.18    0.33
  17   1   4    8.37    0.32
 -17  -1   4    8.46    0.33
 -17   1  -4    8.48    0.32
  17  -1   5   10.64    0.37
  17   1  -5   11.61    0.39
 -17  -1  -5   11.42    0.38
 -17  -1  -5   11.33    0.37
 -17   1   5   10.51    0.39
 -17   1   5   10.44    0.38
 -17  -1  -5   11.42    0.37
 -17   1  -5   11.09    0.37
  17   1   5   10.63    0.36
 -17   1  -5   10.24    0.36
 -17  -1   5   10.35    0.37
 -17   1  -5   10.43    0.37
  17  -1  -5   10.14    0.39
 -17  -1   5    9.93    0.38
  17  -1   6    9.74    0.36
 -17  -1  -6   10.90    0.37
  17   1  -6   10.94    0.40
 -17  -1  -6   11.14    0.37
 -17   1   6    9.98    0.38
 -17   1   6   10.27    0.38
 -17  -1  -6   10.38    0.37
 -17   1  -6   10.17    0.36
  17   1   6   10.08    0.36
 -17   1  -6   11.17    0.37
 -17  -1   6    9.75    0.36
 -17   1  -6    9.74    0.38
 -17  -1   6    8.49    0.36
  17  -1  -6    9.35    0.37
 -17   1   7    5.32    0.31
  17  -1   7    5.13    0.29
 -17  -1  -7    5.31    0.28
  17   1  -7    4.73    0.31
 -17   1   7    4.84    0.30
 -17  -1  -7    4.87    0.29
 -17  -1  -7    5.32    0.29
  17   1   7    5.10    0.28
 -17   1  -7    4.55    0.28
 -17   1  -7    4.41    0.26
 -17   1  -7    4.64    0.31
 -17  -1   7    4.68    0.28
 -17  -1   7    4.19    0.27
  17  -1  -7    4.31    0.29
  17  -1   8    2.59    0.25
 -17  -1  -8    3.06    0.25
 -17  -1  -8    3.04    0.29
 -17   1   8    2.94    0.28
 -17  -1  -8    2.82    0.25
 -17   1   8    2.58    0.23
  17   1  -8    2.57    0.23
 -17  -1   8    3.27    0.28
  17   1   8    3.36    0.27
 -17  -1   8    3.08    0.26
  17  -1  -8    3.09    0.29
 -17   1  -8    3.50    0.26
 -17   1  -8    2.98    0.26
 -17   1  -8    3.21    0.30
  17   1  -9    3.30    0.32
 -17   1   9    3.50    0.31
 -17  -1  -9    3.18    0.28
 -17   1   9    3.55    0.30
  17  -1   9    3.43    0.28
 -17  -1  -9    3.53    0.29
 -17  -1  -9    3.00    0.28
 -17  -1   9    3.75    0.31
 -17   1  -9    3.64    0.29
 -17   1  -9    3.40    0.29
  17  -1  -9    3.63    0.33
 -17  -1   9    3.30    0.29
 -17   1  -9    4.07    0.29
 -17   1  10    0.06    0.17
  17   1 -10    0.28    0.19
 -17  -1 -10    0.18    0.18
  17  -1  10    0.17    0.17
 -17   1  10   -0.10    0.17
 -17  -1  10    0.13    0.19
 -17  -1  10    0.21    0.19
 -17   1 -10    0.02    0.17
  17  -1 -10    0.10    0.19
 -17   1  11    0.41    0.21
  17   1 -11    0.22    0.20
 -17  -1 -11    0.56    0.20
 -17   1  11    0.44    0.19
 -17   1 -11    0.41    0.20
 -17  -1  11    0.55    0.20
  17  -1 -11    0.39    0.20
 -17  -1  11    0.34    0.19
 -18   1   0    4.76    0.26
 -18   1   0    5.07    0.33
 -18   1   0    5.10    0.28
 -18  -1   0    5.24    0.27
  18  -1   0    5.05    0.28
 -18   1   0    4.74    0.26
 -18  -1   0    4.73    0.32
 -18  -1   0    5.08    0.26
  18   1   0    5.17    0.28
 -18  -1   0    5.32    0.27
 -18  -1  -1    4.40    0.27
  18   1  -1    4.56    0.28
 -18   1   1    4.28    0.31
 -18   1   1    4.64    0.27
 -18   1   1    4.70    0.25
 -18  -1  -1    4.76    0.26
 -18  -1  -1    4.19    0.42
  18  -1   1    4.81    0.27
 -18   1   1    4.53    0.27
 -18  -1  -1    4.78    0.25
 -18   1  -1    4.28    0.32
  18  -1  -1    4.40    0.27
 -18  -1   1    4.03    0.27
 -18   1  -1    4.27    0.25
 -18   1  -1    4.24    0.27
  18   1   1    4.02    0.26
 -18  -1   1    4.24    0.30
 -18  -1   1    4.24    0.26
 -18  -1   1    4.50    0.25
 -18   1  -1    4.42    0.25
 -18   1   2    5.17    0.28
 -18  -1  -2    5.70    0.28
 -18   1   2    5.73    0.29
 -18  -1  -2    5.44    0.28
  18   1  -2    5.41    0.30
 -18   1   2    6.03    0.27
 -18  -1  -2    5.08    0.27
  18  -1   2    5.48    0.28
  18  -1   2    5.67    0.28
 -18   1   2    5.58    0.37
 -18   1  -2    6.35    0.30
 -18  -1   2    5.98    0.29
  18   1   2    5.91    0.29
 -18  -1   2    6.12    0.34
 -18   1  -2    6.32    0.29
 -18  -1   2    5.94    0.28
 -18   1  -2    5.90    0.28
  18  -1  -2    6.85    0.31
 -18  -1   2    6.25    0.29
  18   1   2    6.00    0.28
 -18  -1  -3    7.15    0.31
  18   1  -3    7.81    0.32
 -18  -1  -3    6.92    0.31
 -18   1   3    7.38    0.32
  18  -1   3    7.29    0.31
 -18  -1  -3    7.23    0.31
 -18   1   3    7.47    0.31
  18   1   3    7.82    0.31
 -18   1  -3    7.70    0.32
  18  -1  -3    7.97    0.34
 -18   1  -3    7.55    0.31
 -18  -1   3    8.01    0.32
 -18  -1   3    7.44    0.32
 -18  -1   3    7.93    0.34
 -18   1  -3    7.76    0.33
 -18  -1  -4    1.96    0.19
 -18  -1  -4    2.18    0.19
  18   1  -4    1.87    0.20
  18  -1   4    2.09    0.19
 -18   1   4    1.82    0.19
 -18  -1  -4    1.87    0.19
 -18   1   4    2.17    0.19
  18  -1  -4    2.77    0.22
 -18   1  -4    2.20    0.20
 -18   1  -4    2.41    0.20
 -18  -1   4    2.10    0.19
  18   1   4    2.51    0.24
 -18  -1   4    2.69    0.24
 -18   1  -4    2.14    0.19
  18  -1   5    1.30    0.17
 -18   1   5    1.27    0.17
 -18  -1  -5    1.34    0.17
 -18  -1  -5    1.50    0.18
  18   1  -5    1.50    0.20
 -18  -1  -5    1.21    0.17
 -18   1   5    1.12    0.18
 -18   1  -5    1.58    0.19
 -18  -1   5    1.76    0.19
 -18   1  -5    1.70    0.19
  18   1   5    1.62    0.18
 -18  -1   5    1.48    0.19
 -18   1  -5    1.74    0.19
  18  -1  -5    1.71    0.20
  18  -1   6    3.35    0.26
  18   1  -6    3.55    0.30
 -18  -1  -6    3.48    0.25
 -18  -1  -6    3.60    0.26
 -18  -1  -6    3.52    0.28
 -18   1   6    3.26    0.26
 -18   1   6    3.37    0.29
 -18   1  -6    3.63    0.27
 -18   1  -6    2.83    0.26
 -18   1  -6    2.94    0.26
 -18  -1   6    3.28    0.27
  18  -1  -6    3.53    0.29
  18   1   6    3.03    0.25
 -18  -1   6    3.17    0.26
 -18  -1  -7    4.77    0.30
 -18   1   7    4.88    0.31
 -18  -1  -7    5.25    0.30
  18   1  -7    4.99    0.33
  18  -1   7    4.85    0.29
 -18  -1  -7    4.87    0.32
 -18   1   7    5.23    0.31
 -18  -1   7    4.38    0.31
 -18   1  -7    4.46    0.29
  18  -1  -7    4.83    0.33
 -18  -1   7    5.08    0.31
 -18   1  -7    4.33    0.32
 -18   1  -7    4.71    0.30
  18  -1   8    2.73    0.26
  18   1  -8    2.66    0.24
 -18  -1  -8    2.86    0.25
 -18  -1  -8    2.50    0.22
 -18  -1  -8    2.37    0.23
 -18   1   8    2.72    0.24
 -18   1   8    2.74    0.25
  18  -1  -8    2.66    0.25
 -18  -1   8    2.66    0.24
 -18   1  -8    2.61    0.22
 -18   1  -8    2.56    0.22
 -18   1  -8    2.77    0.25
 -18  -1   8    2.92    0.27
 -18  -1  -9    4.68    0.35
 -18  -1  -9    3.98    0.43
 -18   1   9    4.29    0.34
 -18   1   9    4.47    0.34
  18  -1   9    4.86    0.38
  18   1  -9    4.31    0.36
 -18   1  -9    4.38    0.33
 -18   1  -9    4.77    0.33
 -18   1  -9    4.64    0.34
 -18  -1   9    4.07    0.33
  18  -1  -9    4.92    0.36
 -18  -1   9    4.66    0.32
 -18   1  10    2.54    0.26
 -18   1  10    2.58    0.25
  18   1 -10    1.91    0.25
 -18  -1 -10    2.81    0.26
  18  -1 -10    2.12    0.26
 -18  -1  10    1.95    0.24
 -18  -1  10    2.43    0.26
 -18   1 -10    2.22    0.25
 -19   1   0    9.16    0.35
  19  -1   0   10.00    0.37
 -19   1   0    9.78    0.36
 -19  -1   0    9.06    0.35
  19   1   0    8.60    0.35
 -19   1   0    9.07    0.33
 -19  -1   0   10.02    0.35
 -19  -1   0    9.28    0.35
 -19  -1  -1    1.94    0.19
 -19   1   1    2.01    0.19
 -19  -1  -1    1.85    0.20
  19   1  -1    2.30    0.21
  19  -1   1    1.88    0.19
 -19   1   1    1.86    0.19
 -19   1   1    2.17    0.20
 -19  -1  -1    2.13    0.20
  19  -1   1    2.20    0.20
 -19   1  -1    2.26    0.20
 -19  -1   1    1.88    0.19
  19   1   1    2.46    0.21
  19   1   1    2.30    0.20
  19  -1  -1    2.00    0.20
 -19   1  -1    2.26    0.20
 -19  -1   1    2.42    0.20
 -19   1  -1    2.19    0.20
 -19  -1   1    2.17    0.21
 -19   1   2    0.75    0.15
  19   1  -2    0.72    0.17
  19  -1   2    0.86    0.16
 -19  -1  -2    0.75    0.16
 -19   1   2    0.79    0.16
 -19  -1  -2    0.84    0.16
 -19  -1  -2    0.76    0.16
 -19   1   2    0.96    0.17
  19  -1   2    0.97    0.17
 -19  -1   2    1.02    0.17
  19  -1  -2    0.73    0.16
 -19  -1   2    0.99    0.16
 -19  -1   2    0.74    0.17
 -19   1  -2    0.72    0.16
  19   1   2    0.68    0.15
 -19   1  -2    0.64    0.15
 -19   1  -2    0.60    0.16
  19   1   2    0.76    0.16
 -19  -1  -3    1.88    0.19
 -19  -1  -3    1.79    0.20
 -19   1   3    1.55    0.20
  19   1  -3    2.22    0.21
 -19  -1  -3    2.11    0.20
 -19   1   3    1.98    0.19
  19  -1   3    1.79    0.19
 -19   1  -3    1.47    0.19
  19  -1  -3    1.79    0.20
 -19  -1   3    1.49    0.19
 -19  -1   3    1.68    0.19
 -19   1  -3    1.95    0.20
 -19   1  -3    1.72    0.19
  19   1   3    1.77    0.19
 -19  -1  -4    0.46    0.17
 -19   1   4    0.60    0.17
 -19  -1  -4    0.52    0.17
 -19   1   4    0.44    0.16
 -19  -1  -4    0.50    0.15
  19   1  -4    0.24    0.16
  19  -1   4    0.49    0.16
 -19   1  -4    0.49    0.16
 -19   1  -4    0.27    0.15
  19  -1  -4    0.46    0.17
 -19   1  -4    0.35    0.16
  19   1   4    0.52    0.15
 -19  -1   4    0.30    0.16
 -19  -1   4    0.49    0.17
 -19  -1  -5    0.24    0.16
 -19  -1  -5    0.67    0.17
 -19   1   5    0.55    0.16
 -19  -1  -5    0.34    0.16
  19   1  -5    0.77    0.19
 -19   1   5    0.38    0.17
  19  -1   5    0.94    0.17
 -19  -1   5    0.41    0.17
 -19   1  -5    0.57    0.17
 -19  -1   5    0.58    0.16
  19  -1  -5    0.35    0.18
 -19   1  -5    0.51    0.17
 -19   1  -5    0.54    0.16
  19  -1   6    0.49    0.16
 -19  -1  -6    0.63    0.18
 -19   1   6    0.28    0.17
  19   1  -6    0.52    0.19
 -19  -1  -6    0.42    0.17
 -19   1   6    0.27    0.17
 -19  -1  -6    0.45    0.17
 -19   1  -6    0.61    0.17
 -19  -1   6    0.69    0.17
  19  -1  -6    0.60    0.18
 -19   1  -6    0.70    0.17
 -19  -1   6    0.43    0.18
 -19   1  -6    0.69    0.19
 -19  -1  -7    3.00    0.25
 -19   1   7    2.88    0.26
  19   1  -7    3.55    0.33
  19  -1   7    3.17    0.28
 -19   1   7    3.16    0.30
 -19  -1  -7    3.03    0.28
 -19   1  -7    3.13    0.29
 -19   1  -7    3.06    0.28
 -19  -1   7    2.75    0.25
  19  -1  -7    3.12    0.30
 -19  -1   7    2.80    0.24
 -19   1  -7    3.24    0.28
  19   1  -8    7.68    0.41
 -19   1   8    7.52    0.38
 -19  -1  -8    7.64    0.37
 -19   1   8    7.57    0.38
 -19  -1  -8    8.39    0.41
  19  -1  -8    7.96    0.42
 -19   1  -8    8.03    0.37
 -19   1  -8    8.23    0.41
 -19   1  -8    8.56    0.38
 -19  -1   8    8.12    0.40
 -19  -1   8    8.25    0.40
 -19   1   9    4.72    0.34
 -19  -1  -9    4.21    0.36
  19   1  -9    4.46    0.39
 -19   1   9    4.64    0.34
 -19   1  -9    4.03    0.41
 -19   1  -9    4.62    0.34
 -19   1  -9    4.26    0.33
  19  -1  -9    4.57    0.37
 -19  -1   9    4.72    0.36
 -19  -1   9    4.82    0.36
 -20   1   0    5.37    0.30
  20   1   0    5.71    0.32
 -20  -1   0    5.78    0.30
 -20   1   0    4.86    0.29
 -20   1   0    5.17    0.30
 -20  -1   0    4.92    0.30
 -20  -1   0    5.44    0.32
  20  -1   0    5.85    0.32
 -20   1   1    9.22    0.35
 -20   1   1    8.69    0.37
  20  -1   1    8.29    0.36
 -20  -1  -1    8.37    0.36
 -20  -1  -1    8.80    0.36
  20   1  -1    9.29    0.37
  20  -1   1    8.76    0.37
 -20   1   1    8.62    0.36
 -20  -1  -1    8.45    0.37
 -20  -1   1    8.70    0.38
  20   1   1    9.23    0.38
 -20  -1   1    9.00    0.36
  20  -1  -1    8.78    0.36
 -20   1  -1    9.40    0.38
 -20   1  -1    8.88    0.36
 -20  -1   1    8.60    0.35
 -20   1  -1    9.26    0.36
  20   1   1    8.88    0.36
 -20  -1  -2    5.81    0.32
  20   1  -2    6.14    0.32
 -20  -1  -2    6.21    0.31
 -20   1   2    5.78    0.32
 -20   1   2    6.17    0.34
  20  -1   2    6.53    0.31
 -20  -1  -2    6.01    0.32
 -20  -1   2    6.04    0.34
 -20   1  -2    5.92    0.32
  20  -1  -2    6.65    0.34
 -20   1  -2    6.61    0.32
  20   1   2    6.19    0.30
 -20  -1   2    5.96    0.31
 -20   1  -2    6.50    0.32
 -20  -1   2    5.75    0.32
  20   1   2    5.88    0.46
 -20   1   3    4.09    0.30
  20  -1   3    3.87    0.29
 -20  -1  -3    3.93    0.29
 -20   1   3    4.41    0.29
 -20  -1  -3    3.56    0.29
  20   1  -3    3.89    0.30
 -20  -1  -3    4.46    0.30
 -20  -1   3    4.32    0.29
 -20   1  -3    3.98    0.29
  20  -1  -3    3.81    0.31
 -20  -1   3    4.11    0.29
 -20   1  -3    3.84    0.28
 -20   1  -3    4.29    0.29
 -20   1   4    2.76    0.23
 -20  -1  -4    2.94    0.28
 -20  -1  -4    3.03    0.28
 -20   1   4    2.97    0.28
 -20  -1  -4    3.26    0.27
  20  -1   4    3.45    0.27
  20   1  -4    3.29    0.29
 -20   1  -4    2.68    0.23
 -20   1  -4    3.01    0.27
 -20  -1   4    3.14    0.28
 -20  -1   4    2.85    0.24
  20  -1  -4    2.92    0.25
 -20   1  -4    2.94    0.28
 -20   1   5    0.87    0.19
 -20   1   5    0.92    0.20
 -20  -1  -5    0.55    0.18
  20  -1   5    0.77    0.18
  20   1  -5    0.88    0.21
 -20  -1  -5    0.86    0.19
 -20   1  -5    0.80    0.19
 -20   1  -5    0.89    0.20
 -20  -1   5    0.51    0.19
 -20  -1   5    0.77    0.19
 -20   1  -5    0.95    0.19
  20  -1  -5    0.80    0.20
 -20   1   6    1.04    0.20
 -20  -1  -6    0.70    0.19
 -20  -1  -6    1.12    0.20
 -20   1   6    0.57    0.19
  20   1  -6    1.00    0.21
 -20   1  -6    0.80    0.19
 -20  -1   6    0.70    0.19
 -20   1  -6    0.84    0.20
  20  -1  -6    1.01    0.21
 -20   1  -6    1.01    0.19
 -20  -1   6    0.96    0.20
 -20   1   7    1.01    0.21
 -20   1   7    0.79    0.19
 -20  -1  -7    1.19    0.20
  20   1  -7    1.27    0.22
 -20  -1  -7    1.19    0.22
 -20   1  -7    1.14    0.21
 -20   1  -7    1.21    0.22
  20  -1  -7    1.00    0.22
 -20  -1   7    1.31    0.22
 -20  -1   7    1.12    0.20
 -20   1  -7    0.81    0.20
 -20   1   8    2.74    0.27
 -20  -1  -8    3.13    0.31
 -20   1   8    2.82    0.27
  20   1  -8    3.01    0.29
 -20  -1  -8    3.09    0.26
 -20  -1   8    2.96    0.28
 -20   1  -8    2.13    0.28
 -20   1  -8    3.10    0.26
 -20  -1   8    2.73    0.26
  20  -1  -8    2.90    0.31
 -21   1   0    5.92    0.33
 -21   1   0    6.34    0.35
  21  -1   0    5.94    0.34
 -21   1   0    5.99    0.33
 -21  -1   0    6.24    0.34
  21   1   0    5.92    0.34
 -21  -1   0    6.34    0.34
 -21  -1   0    6.29    0.32
  21  -1   1    2.20    0.22
 -21   1   1    2.42    0.22
  21   1  -1    2.43    0.23
 -21  -1  -1    2.50    0.23
 -21   1   1    2.62    0.22
 -21   1   1    2.36    0.23
 -21  -1  -1    2.40    0.23
 -21  -1  -1    2.28    0.22
  21  -1   1    2.96    0.24
 -21  -1   1    2.24    0.22
  21   1   1    2.11    0.22
 -21  -1   1    2.40    0.23
 -21  -1   1    2.62    0.23
 -21   1  -1    1.94    0.21
  21  -1  -1    2.19    0.23
 -21   1  -1    1.92    0.22
 -21   1  -1    1.96    0.22
  21  -1   2    2.11    0.21
  21   1  -2    2.25    0.24
 -21  -1  -2    2.31    0.22
 -21   1   2    2.36    0.23
 -21  -1  -2    1.99    0.22
 -21  -1  -2    2.17    0.22
 -21   1   2    2.25    0.23
 -21  -1   2    2.01    0.23
 -21   1  -2    1.99    0.22
 -21   1  -2    2.07    0.22
  21  -1  -2    2.20    0.23
 -21   1  -2    2.15    0.22
 -21  -1   2    2.03    0.22
 -21   1   3    1.16    0.21
  21  -1   3    1.23    0.20
 -21  -1  -3    1.06    0.20
 -21   1   3    1.24    0.20
  21   1  -3    1.30    0.21
 -21  -1  -3    1.06    0.20
 -21   1  -3    0.87    0.19
 -21   1  -3    1.15    0.19
  21  -1  -3    0.89    0.20
 -21  -1   3    1.03    0.20
 -21  -1   3    1.07    0.19
 -21   1  -3    0.75    0.19
 -21  -1  -4    1.15    0.20
 -21   1   4    0.98    0.21
 -21  -1  -4    1.11    0.20
 -21   1   4    0.72    0.20
  21   1  -4    1.27    0.22
 -21   1  -4    1.28    0.21
 -21  -1   4    0.91    0.21
 -21  -1   4    1.16    0.20
 -21   1  -4    1.04    0.19
 -21   1  -4    1.28    0.21
  21  -1  -4    1.23    0.22
 -21  -1  -5    1.02    0.20
  21   1  -5    1.06    0.22
 -21   1   5    1.18    0.22
 -21   1   5    0.93    0.21
 -21  -1  -5    1.10    0.22
 -21  -1   5    0.82    0.21
 -21  -1   5    1.22    0.21
 -21   1  -5    1.20    0.22
  21  -1  -5    1.39    0.23
 -21   1  -5    0.95    0.21
 -21   1  -5    1.07    0.21
 -21   1   6    2.28    0.25
 -21  -1  -6    1.65    0.22
  21   1  -6    2.48    0.26
 -21   1   6    1.50    0.23
 -21  -1  -6    2.20    0.25
 -21  -1   6    1.44    0.23
 -21   1  -6    1.77    0.24
  21  -1  -6    1.42    0.24
 -21   1  -6    1.80    0.23
 -21  -1   6    1.71    0.23
 -21  -1  -7    0.81    0.21
 -21   1   7    0.73    0.21
 -21   1  -7    0.75    0.21
 -21  -1   7    0.73    0.21
  22   1   0    0.12    0.19
  22  -1   0    0.16    0.18
 -22   1   0    0.11    0.18
 -22  -1   0    0.02    0.18
  22  -1   0    0.20    0.18
 -22  -1   0    0.02    0.19
 -22   1   0    0.08    0.18
 -22  -1   0    0.01    0.18
 -22   1   0    0.20    0.18
 -22   1   1    0.24    0.17
  22  -1   1    0.26    0.19
 -22  -1  -1    0.33    0.19
  22   1  -1    0.58    0.20
 -22  -1  -1    0.35    0.19
 -22   1   1    0.25    0.19
 -22  -1   1    0.32    0.19
 -22   1  -1    0.66    0.20
 -22  -1   1    0.20    0.19
 -22  -1   1    0.37    0.18
 -22   1  -1    0.20    0.18
  22   1   1    0.15    0.23
 -22   1  -1    0.55    0.19
  22  -1  -1    0.20    0.20
 -22   1   2    0.59    0.20
 -22   1   2    0.73    0.20
 -22  -1  -2    0.77    0.20
  22   1  -2    1.06    0.22
 -22  -1  -2    0.82    0.21
 -22  -1   2    0.64    0.20
 -22  -1   2    0.63    0.20
 -22   1  -2    0.61    0.19
  22  -1  -2    0.60    0.20
 -22   1  -2    0.53    0.20
 -22   1  -2    0.71    0.21
 -22   1   3    1.03    0.21
  22   1  -3    0.66    0.21
 -22  -1  -3    0.87    0.20
 -22  -1  -3    0.57    0.20
 -22   1   3    0.59    0.21
 -22  -1   3    1.04    0.22
 -22  -1   3    0.91    0.21
 -22   1  -3    0.79    0.21
 -22   1  -3    0.83    0.21
 -22   1  -3    0.90    0.20
  22  -1  -3    1.01    0.21
 -22   1   4    2.52    0.26
  22   1  -4    2.32    0.26
 -22   1   4    2.04    0.24
 -22  -1  -4    2.57    0.25
 -22  -1  -4    2.16    0.24
 -22  -1   4    2.55    0.27
 -22  -1   4    2.81    0.26
 -22   1  -4    2.49    0.26
 -22   1  -4    2.35    0.25
  22  -1  -4    2.53    0.27
 -22  -1  -5    0.57    0.20
 -22   1   5    0.24    0.20
 -22   1  -5    0.39    0.20
 -22  -1   5    0.25    0.19
  23   1   0   -0.04    0.19
 -23   1   0    0.12    0.20
  23  -1   0    0.05    0.20
 -23  -1   0   -0.01    0.19
 -23   1   0   -0.15    0.19
 -23  -1  -1    0.32    0.33
 -23  -1  -1    0.36    0.20
  23   1  -1    0.65    0.22
 -23   1   1    0.45    0.20
 -23   1  -1    0.45    0.27
 -23   1  -1    0.53    0.20
  23  -1  -1    0.57    0.22
 -23  -1  -2    2.09    0.28
 -23   1   2    2.25    0.25
  23   1  -2    1.96    0.26
  23  -1  -2    2.12    0.27
 -23   1  -2    2.35    0.25
   0   2   0   -0.01    0.00
   0  -2   0    0.00    0.00
   0   2   1   49.03    0.82
   0  -2   1   47.42    0.83
   0   2  -1   40.70    0.83
   0  -2   1   47.79    0.83
   0   2  -1   42.72    0.83
   0  -2  -1   48.60    0.82
   0  -2   2    2.64    0.08
   0   2  -2    2.78    0.08
   0  -2  -2    2.64    0.07
   0   2  -2    2.68    0.08
   0  -2   2    2.80    0.08
   0   2   2    2.56    0.07
   0   2   3   52.49    0.97
   0   2   3   55.26    0.98
   0   2  -3   54.91    0.98
   0  -2  -3   53.19    0.97
   0  -2   3   54.77    0.98
   0   2  -3   51.21    0.99
   0   2  -3   53.63    0.97
   0  -2   3   53.11    0.98
   0  -2   3   52.38    0.98
   0   2  -4   12.22    0.26
   0  -2  -4   11.86    0.25
   0  -2  -4   12.35    0.24
   0   2   4   11.99    0.26
   0   2  -4   11.87    0.25
   0   2  -4   11.93    0.27
   0   2   4   12.58    0.25
   0   2   4   12.33    0.24
   0  -2   4   12.03    0.25
   0  -2  -4   11.84    0.24
   0  -2   4   12.02    0.26
   0  -2   4   12.02    0.26
   0   2  -5   20.12    0.38
   0   2   5   19.88    0.40
   0  -2   5   19.92    0.41
   0   2   5   20.68    0.41
   0  -2  -5   20.28    0.39
   0   2   5   19.75    0.39
   0  -2   5   20.22    0.40
   0  -2  -5   19.94    0.39
   0   2  -5   19.80    0.40
   0   2  -5   20.70    0.41
   0   2   5   19.89    0.39
   0   2  -5   19.92    0.42
   0  -2  -5   19.64    0.40
   0  -2   5   19.68    0.42
   0  -2  -6  104.20    1.89
   0  -2  -6  101.52    1.91
   0   2   6  107.11    1.92
   0  -2   6  107.81    1.91
   0   2   6  103.08    1.89
   0   2   6  103.60    1.89
   0  -2  -6  104.24    1.89
   0   2   6  102.11    1.91
   0  -2   6  105.92    1.92
   0   2  -6  104.50    1.90
   0  -2   6  104.06    1.92
   0   2  -6  108.01    1.88
   0   2  -6  102.69    1.92
   0  -2  -7   52.28    0.98
   0   2   7   53.64    0.98
   0   2  -7   51.67    1.02
   0  -2   7   52.33    1.02
   0  -2   7   52.00    1.01
   0   2  -7   52.23    0.99
   0   2  -7   53.90    0.97
   0  -2  -7   52.95    0.98
   0  -2   7   52.96    1.00
   0   2   7   53.39    0.99
   0   2   7   52.20    1.00
   0   2   7   53.35    1.01
   0  -2  -7   51.36    1.00
   0  -2  -8   10.64    0.25
   0   2   8   10.73    0.25
   0  -2  -8   11.18    0.28
   0   2   8   11.01    0.26
   0   2  -8   10.68    0.29
   0  -2   8   10.86    0.29
   0  -2   8   10.69    0.29
   0  -2   8   10.99    0.26
   0  -2  -8   10.92    0.25
   0  -2   8   10.59    0.27
   0   2   8   10.74    0.27
   0   2   8   10.57    0.29
   0   2  -8   10.61    0.26
   0  -2   9    1.12    0.09
   0  -2  -9    1.00    0.12
   0  -2   9    1.23    0.13
   0   2   9    1.05    0.10
   0   2   9    1.22    0.11
   0   2  -9    1.24    0.13
   0  -2   9    1.03    0.10
   0  -2  -9    1.12    0.09
   0  -2   9    1.00    0.11
   0   2   9    1.04    0.10
   0   2   9    1.11    0.09
   0   2  -9    1.05    0.09
   0  -2  10    1.77    0.18
   0   2  10    1.44    0.13
   0   2  10    1.84    0.13
   0  -2  10    1.75    0.17
   0  -2  10    1.67    0.14
   0  -2  10    1.63    0.14
   0   2 -10    1.80    0.15
   0   2 -10    1.57    0.12
   0   2  11    3.08    0.20
   0  -2  11    2.93    0.17
   0  -2  11    3.28    0.20
   0   2  12   16.17    0.45
   0  -2  12   16.62    0.46
   0  -2  12   16.33    0.42
   0  -2  13   -0.03    0.12
   0   2  13    0.10    0.12
   0   2  14    0.22    0.15
   0  -2  14    0.30    0.15
   0  -2  15    0.16    0.16
   0   2  15    0.15    0.16
   0   2  16    0.38    0.18
   0  -2  16    0.50    0.19
   1  -2   0   25.91    0.47
  -1  -2  -1  217.69    3.97
   1   2  -1  221.75    3.99
  -1   2  -1  219.19    3.93
  -1  -2   1  208.53    3.90
   1   2   1  215.29    3.88
  -1  -2  -2   18.97    0.36
   1  -2   2   18.48    0.37
   1   2  -2   18.88    0.37
  -1   2   2   19.27    0.35
   1   2  -2   19.43    0.37
  -1   2   2   19.27    0.35
   1  -2   2   19.51    0.37
   1   2   2   14.78    0.30
  -1  -2   2   15.69    0.30
   1  -2  -2   15.49    0.28
  -1   2  -2   15.20    0.30
  -1  -2   2   15.24    0.30
  -1   2   3   98.93    1.80
  -1   2   3  100.60    1.80
   1  -2   3  101.04    1.81
   1   2  -3  100.95    1.81
  -1   2   3  101.89    1.81
  -1  -2  -3  100.93    1.81
   1   2  -3   99.13    1.82
   1  -2   3  101.43    1.81
  -1   2   3  100.28    1.81
   1  -2  -3   93.48    1.71
   1  -2  -3   94.87    1.71
  -1  -2   3   96.54    1.72
  -1  -2   3   94.97    1.72
  -1   2  -3   96.55    1.71
  -1  -2   3   94.11    1.72
  -1   2  -3   92.03    1.73
  -1  -2   3   97.08    1.71
  -1   2  -3   96.00    1.72
   1   2   3   96.41    1.73
   1   2   3   95.79    1.72
  -1   2   4    8.57    0.18
   1   2  -4    8.30    0.18
   1   2  -4    8.37    0.20
  -1   2   4    8.22    0.18
  -1   2   4    8.18    0.18
  -1  -2  -4    8.27    0.19
   1  -2   4    8.17    0.19
  -1   2   4    8.41    0.19
  -1  -2  -4    8.16    0.17
  -1  -2  -4    7.96    0.18
  -1  -2  -4    8.41    0.18
   1  -2   4    8.17    0.19
  -1   2   4    8.27    0.18
   1   2  -4    8.42    0.18
  -1   2  -4    7.11    0.17
  -1  -2   4    7.49    0.17
  -1  -2   4    7.40    0.18
   1   2   4    7.07    0.16
  -1   2  -4    7.28    0.19
   1   2   4    7.34    0.16
   1  -2  -4    7.82    0.17
  -1  -2   4    7.40    0.16
  -1  -2   4    7.34    0.18
  -1   2  -4    7.42    0.17
   1  -2  -4    7.24    0.16
   1   2   4    7.37    0.17
  -1  -2  -5   21.21    0.44
  -1   2   5   22.40    0.43
   1   2  -5   21.24    0.42
  -1   2   5   21.98    0.43
  -1   2   5   22.24    0.41
   1  -2   5   21.72    0.45
   1   2  -5   21.44    0.45
   1  -2   5   22.04    0.43
  -1   2   5   21.95    0.44
  -1  -2  -5   22.14    0.43
  -1  -2  -5   22.10    0.42
  -1  -2  -5   21.16    0.42
  -1   2   5   21.98    0.43
   1   2  -5   21.41    0.42
  -1  -2   5   21.76    0.45
   1  -2  -5   22.34    0.43
   1  -2  -5   22.06    0.44
  -1  -2   5   22.32    0.45
  -1   2  -5   22.08    0.46
  -1   2  -5   22.18    0.44
  -1  -2   5   22.41    0.43
  -1  -2   5   22.37    0.44
   1   2   5   22.16    0.43
   1   2   5   21.32    0.44
  -1   2  -5   22.69    0.44
   1  -2  -5   22.15    0.42
   1   2   5   22.08    0.42
  -1  -2  -6   22.14    0.44
  -1  -2  -6   22.20    0.43
  -1   2   6   21.98    0.44
  -1   2   6   21.81    0.44
   1   2  -6   22.68    0.44
   1  -2   6   21.88    0.46
  -1  -2  -6   22.55    0.44
   1   2  -6   22.23    0.47
  -1   2   6   21.47    0.46
   1  -2   6   22.54    0.45
  -1  -2  -6   22.00    0.46
  -1   2   6   21.53    0.44
  -1   2   6   22.32    0.43
   1   2  -6   22.07    0.43
   1  -2   6   21.29    0.47
   1   2   6   23.40    0.45
  -1  -2   6   24.11    0.49
   1   2   6   24.11    0.46
   1   2   6   23.98    0.48
   1  -2  -6   23.35    0.46
  -1   2  -6   22.67    0.49
  -1  -2   6   23.65    0.49
  -1   2  -6   23.83    0.47
  -1   2  -6   23.30    0.47
  -1  -2   6   23.87    0.46
   1  -2  -6   22.96    0.47
  -1   2  -6   20.68    0.45
   1  -2  -6   22.97    0.45
  -1  -2   6   23.84    0.47
  -1   2   7   11.63    0.26
  -1   2   7   11.85    0.25
  -1  -2  -7   11.22    0.25
  -1  -2  -7   11.36    0.28
  -1   2   7   11.75    0.27
   1   2  -7   11.42    0.26
   1  -2   7   11.63    0.29
  -1  -2  -7   11.62    0.26
   1  -2   7   12.38    0.28
   1   2  -7   11.76    0.26
  -1   2   7   11.16    0.29
  -1   2   7   11.51    0.27
   1   2  -7   11.81    0.29
   1  -2   7   11.79    0.30
  -1   2  -7   11.18    0.29
   1  -2  -7   11.22    0.24
   1   2   7   11.03    0.26
   1  -2  -7   10.95    0.26
   1   2   7   11.24    0.28
  -1  -2   7   11.09    0.28
   1  -2  -7   10.74    0.25
  -1   2  -7   11.55    0.27
   1   2   7   10.71    0.24
  -1   2  -7   11.02    0.23
  -1  -2   7   11.43    0.28
  -1  -2   7   10.98    0.25
  -1   2  -7   11.06    0.26
  -1  -2   7   11.50    0.27
  -1  -2  -8   36.59    0.74
   1  -2   8   36.17    0.75
   1   2  -8   36.21    0.71
   1  -2   8   36.86    0.74
  -1   2   8   35.95    0.74
   1   2  -8   36.89    0.75
  -1   2   8   35.82    0.70
   1  -2   8   37.68    0.73
  -1   2   8   36.74    0.70
   1   2  -8   36.43    0.70
  -1   2   8   36.54    0.73
  -1  -2  -8   35.81    0.70
  -1  -2  -8   37.50    0.71
  -1   2   8   36.91    0.72
   1  -2  -8   38.68    0.74
   1   2   8   38.30    0.78
  -1  -2   8   39.46    0.79
   1   2   8   39.84    0.76
   1  -2  -8   38.61    0.75
   1   2   8   39.63    0.74
  -1  -2   8   39.29    0.75
   1   2   8   39.48    0.79
  -1  -2   8   38.67    0.78
   1  -2  -8   38.85    0.77
  -1   2  -8   38.11    0.79
  -1  -2   8   39.55    0.77
  -1   2  -8   39.54    0.76
  -1   2   9   42.15    0.81
   1   2  -9   41.43    0.85
   1  -2   9   42.75    0.85
   1  -2   9   41.53    0.86
   1   2  -9   41.89    0.82
  -1   2   9   42.09    0.85
   1  -2   9   42.19    0.83
  -1  -2  -9   42.00    0.81
  -1  -2  -9   41.09    0.84
  -1   2   9   42.68    0.82
   1   2   9   39.15    0.78
  -1   2  -9   39.55    0.82
  -1   2  -9   38.74    0.78
   1  -2  -9   39.63    0.79
  -1  -2   9   40.07    0.77
   1   2   9   39.39    0.80
   1  -2  -9   39.82    0.77
   1   2   9   39.02    0.81
  -1  -2   9   39.04    0.79
  -1  -2   9   40.17    0.81
  -1  -2   9   40.98    0.81
  -1  -2 -10   19.55    0.52
   1  -2  10   21.29    0.47
   1  -2  10   21.24    0.51
   1  -2  10   21.36    0.50
  -1   2  10   21.54    0.50
  -1  -2 -10   21.02    0.51
   1   2 -10   20.66    0.45
   1   2 -10   20.69    0.50
  -1   2  10   20.93    0.47
   1  -2  10   21.30    0.46
   1   2  10   21.75    0.48
   1   2  10   21.87    0.51
  -1  -2  10   21.93    0.49
  -1   2 -10   21.94    0.48
  -1   2 -10   21.15    0.52
  -1  -2  10   21.80    0.51
  -1   2  11    9.82    0.31
   1  -2  11   10.08    0.32
  -1   2  11    8.64    0.37
   1  -2  11    9.76    0.29
   1   2  11   10.25    0.32
  -1   2 -11   10.13    0.32
  -1  -2  11   10.12    0.32
  -1  -2  11   10.42    0.30
   1  -2  12    8.02    0.28
  -1   2  12    8.03    0.31
   1  -2  12    7.84    0.30
   1   2  12    7.56    0.29
  -1  -2  12    8.01    0.27
  -1  -2  12    7.70    0.31
  -1   2  13    6.92    0.30
   1  -2  13    6.87    0.31
   1   2  13    7.62    0.30
  -1  -2  13    6.85    0.30
   1  -2  14    0.72    0.15
  -1   2  14    0.74    0.16
  -1  -2  14    0.64    0.16
   1   2  14    0.64    0.15
  -1   2  15    0.89    0.18
   1  -2  15    0.70    0.17
   1   2  15    1.11    0.18
  -1  -2  15    0.98    0.19
  -1   2  16    0.22    0.18
   1  -2  16    0.21    0.17
   1   2  16    0.14    0.17
  -1  -2  16    0.31    0.18
  -2  -2   0   55.22    0.97
  -2   2   0   52.34    0.96
   2  -2   0   52.09    0.96
  -2   2   1    0.65    0.04
   2   2  -1    0.68    0.05
  -2  -2  -1    0.71    0.05
  -2   2  -1    0.79    0.05
   2   2   1    0.96    0.05
  -2  -2   1    0.94    0.05
   2  -2  -1    1.12    0.04
   2  -2   2   12.82    0.25
  -2   2   2   12.59    0.25
   2   2  -2   12.31    0.25
  -2   2   2   12.92    0.25
  -2   2   2   12.40    0.24
  -2  -2  -2   12.11    0.26
  -2  -2  -2   12.68    0.26
   2  -2  -2   14.75    0.27
  -2   2  -2   14.50    0.28
   2  -2  -2   14.56    0.29
  -2   2  -2   13.95    0.30
  -2  -2   2   14.90    0.28
  -2  -2   2   14.22    0.29
  -2   2  -2   14.89    0.29
  -2   2   3   92.34    1.65
   2   2  -3   90.46    1.66
  -2   2   3   93.22    1.67
  -2  -2  -3   93.54    1.66
   2  -2   3   91.71    1.67
   2   2  -3   92.95    1.66
  -2  -2  -3   92.73    1.66
  -2  -2  -3   89.80    1.67
  -2   2   3   91.97    1.65
   2  -2   3   93.85    1.67
  -2   2   3   93.30    1.67
  -2   2   3   91.78    1.66
   2  -2  -3   90.73    1.66
  -2  -2   3   93.69    1.67
   2  -2  -3   92.85    1.67
  -2  -2   3   93.01    1.66
  -2  -2   3   94.89    1.68
  -2   2  -3   94.67    1.68
  -2   2  -3   92.16    1.67
   2   2   3   93.57    1.67
  -2   2  -3   91.68    1.67
  -2  -2   3   90.08    1.68
  -2   2  -3   91.44    1.69
   2   2   3   92.88    1.67
  -2  -2  -4   65.17    1.17
   2  -2   4   63.23    1.18
  -2   2   4   65.41    1.17
  -2   2   4   64.52    1.17
   2   2  -4   64.27    1.17
  -2   2   4   64.06    1.18
  -2  -2  -4   64.99    1.19
   2   2  -4   63.64    1.17
   2   2  -4   63.66    1.19
  -2  -2  -4   63.94    1.17
  -2   2   4   64.23    1.17
  -2   2   4   63.06    1.16
  -2   2  -4   63.91    1.18
   2  -2  -4   64.01    1.17
  -2  -2   4   63.56    1.18
   2   2   4   64.87    1.17
   2  -2  -4   64.93    1.17
  -2  -2   4   64.53    1.18
  -2  -2   4   63.90    1.18
   2  -2  -4   65.38    1.18
   2   2   4   64.78    1.18
  -2  -2   4   66.65    1.17
  -2   2  -4   63.50    1.18
  -2   2  -4   62.01    1.20
  -2   2   5  204.96    3.62
  -2   2   5  196.21    3.59
  -2   2   5  199.22    3.62
   2  -2   5  203.72    3.62
  -2   2   5  200.27    3.61
  -2   2   5  203.36    3.61
   2   2  -5  198.23    3.60
  -2  -2  -5  210.80    3.61
  -2  -2  -5  199.24    3.60
  -2  -2  -5  202.93    3.63
   2   2  -5  199.07    3.60
   2  -2   5  204.06    3.62
   2   2  -5  197.35    3.62
  -2   2  -5  209.20    3.69
   2   2   5  204.91    3.66
   2   2   5  210.75    3.68
  -2  -2   5  203.00    3.67
  -2  -2   5  200.49    3.69
   2  -2  -5  207.94    3.68
   2  -2  -5  198.46    3.66
   2  -2  -5  205.26    3.70
  -2  -2   5  201.54    3.69
  -2   2  -5  208.56    3.68
   2   2   5  210.67    3.69
  -2   2  -5  201.60    3.71
  -2  -2   5  208.56    3.69
  -2   2   6    4.04    0.13
   2   2  -6    3.92    0.12
  -2  -2  -6    4.04    0.15
  -2   2   6    3.73    0.11
  -2   2   6    3.96    0.13
  -2  -2  -6    3.59    0.12
   2  -2   6    3.78    0.13
   2   2  -6    3.75    0.14
  -2  -2  -6    3.70    0.12
   2   2  -6    3.87    0.13
   2  -2   6    3.95    0.14
  -2  -2  -6    4.10    0.11
  -2   2   6    3.93    0.12
  -2  -2   6    3.98    0.12
  -2   2  -6    3.89    0.14
   2  -2  -6    4.00    0.13
   2   2   6    4.25    0.11
   2  -2  -6    3.92    0.11
   2  -2  -6    4.12    0.13
   2   2   6    3.89    0.12
  -2  -2   6    4.03    0.14
  -2   2  -6    4.03    0.13
  -2  -2   6    4.09    0.14
  -2  -2   6    3.90    0.15
   2   2   6    4.18    0.14
  -2   2  -6    4.22    0.16
  -2   2   7   19.79    0.42
   2   2  -7   20.37    0.45
   2  -2   7   21.32    0.43
  -2   2   7   20.28    0.40
  -2  -2  -7   20.78    0.42
  -2  -2  -7   20.30    0.42
   2  -2   7   20.84    0.44
  -2   2   7   20.22    0.45
  -2   2   7   20.26    0.42
  -2   2   7   20.82    0.42
   2  -2   7   20.24    0.46
   2   2  -7   20.39    0.42
   2   2  -7   20.45    0.41
  -2  -2  -7   20.48    0.45
  -2  -2  -7   20.67    0.40
  -2   2  -7   21.24    0.45
  -2  -2   7   21.68    0.46
   2   2   7   22.10    0.45
   2  -2  -7   21.55    0.42
   2   2   7   21.95    0.42
  -2  -2   7   21.71    0.44
  -2   2  -7   21.91    0.46
  -2  -2   7   22.19    0.47
   2  -2  -7   21.63    0.45
  -2  -2   7   21.62    0.46
   2   2   7   21.87    0.46
   2  -2  -7   21.50    0.44
  -2   2  -7   21.60    0.48
  -2  -2  -8   25.52    0.55
  -2   2   8   25.36    0.55
   2  -2   8   26.21    0.53
  -2   2   8   25.56    0.52
   2   2  -8   25.18    0.51
  -2   2   8   25.27    0.52
   2  -2   8   25.33    0.54
   2   2  -8   24.94    0.51
  -2   2   8   25.24    0.52
   2  -2   8   25.26    0.56
  -2  -2  -8   25.84    0.52
   2   2  -8   25.58    0.54
  -2  -2  -8   25.55    0.52
  -2  -2   8   26.91    0.55
   2   2   8   26.52    0.56
   2   2   8   26.50    0.52
  -2   2  -8   26.49    0.55
  -2  -2   8   26.63    0.56
   2  -2  -8   26.22    0.52
  -2   2  -8   27.03    0.55
  -2   2  -8   26.78    0.58
   2  -2  -8   26.87    0.54
   2  -2  -8   26.51    0.55
  -2  -2   8   26.52    0.53
  -2  -2   8   26.26    0.56
   2   2   8   27.56    0.54
  -2   2   9    0.09    0.07
  -2  -2  -9    0.11    0.08
   2   2  -9    0.17    0.06
  -2   2   9    0.09    0.09
   2  -2   9    0.16    0.07
   2   2  -9    0.11    0.07
   2  -2   9    0.19    0.09
  -2  -2  -9    0.09    0.06
   2  -2   9    0.08    0.08
   2   2   9    0.19    0.08
   2   2   9    0.20    0.07
   2  -2  -9    0.19    0.07
  -2  -2   9    0.15    0.09
   2   2   9    0.17    0.09
  -2  -2   9    0.05    0.07
  -2   2  -9    0.11    0.07
  -2   2  -9    0.19    0.08
   2  -2  -9    0.11    0.11
  -2  -2   9    0.17    0.08
  -2   2  -9    0.13    0.08
  -2   2  10    3.58    0.17
  -2  -2 -10    3.68    0.19
   2  -2  10    3.30    0.17
  -2  -2 -10    3.15    0.15
   2  -2  10    3.33    0.20
  -2   2  10    3.28    0.19
   2  -2  10    3.16    0.19
  -2  -2  10    3.30    0.19
  -2   2 -10    2.69    0.16
  -2  -2  10    3.32    0.17
  -2   2 -10    3.16    0.19
   2   2  10    2.86    0.18
   2   2  10    3.26    0.16
  -2   2  11    6.92    0.28
   2  -2  11    7.56    0.25
   2  -2  11    7.21    0.27
  -2   2  11    7.34    0.26
  -2  -2  11    7.95    0.29
   2   2  11    7.95    0.29
  -2   2 -11    8.06    0.29
  -2   2 -11    7.48    0.25
  -2  -2  11    7.81    0.26
   2  -2  12    3.52    0.24
   2  -2  12    3.64    0.20
  -2   2  12    3.86    0.24
   2   2  12    3.47    0.23
  -2  -2  12    3.74    0.24
  -2  -2  12    4.05    0.21
  -2   2  13    4.51    0.27
   2  -2  13    4.29    0.27
   2   2  13    4.73    0.26
  -2  -2  13    4.74    0.26
  -2   2  14    5.85    0.30
   2  -2  14    6.04    0.31
  -2  -2  14    6.10    0.31
   2   2  14    6.45    0.31
   2  -2  15    7.62    0.36
  -2   2  15    8.41    0.38
   2   2  15    7.46    0.35
  -2  -2  15    7.86    0.36
  -2   2  16    5.71    0.36
   2  -2  16    5.96    0.36
   2   2  16    6.32    0.37
  -2  -2  16    5.70    0.36
   2   2  17    0.89    0.28
  -3   2   0  160.26    2.81
  -3  -2   0  160.49    2.84
  -3   2   0  159.45    2.87
  -3  -2   0  161.75    2.81
   3   2   0  139.88    2.83
   3  -2   0  157.79    2.86
  -3   2   0  159.81    2.82
  -3   2   1  331.85    5.85
   3   2  -1  289.21    5.96
  -3   2   1  332.28    5.82
  -3  -2  -1  320.28    5.93
  -3   2   1  326.75    5.86
   3   2  -1  339.51    5.84
  -3   2   1  327.05    5.85
   3  -2   1  328.30    5.84
   3  -2  -1  325.42    5.79
  -3  -2   1  291.51    5.81
  -3   2  -1  325.80    5.79
   3  -2  -1  322.57    5.78
  -3   2  -1  319.14    5.85
  -3   2  -1  336.70    5.78
  -3   2  -1  324.18    5.75
  -3  -2   1  334.41    5.77
  -3  -2   1  308.79    5.82
  -3   2   2    4.36    0.11
  -3  -2  -2    4.25    0.11
  -3  -2  -2    4.32    0.10
  -3   2   2    4.31    0.12
  -3   2   2    4.23    0.11
  -3   2   2    4.39    0.10
  -3  -2  -2    4.17    0.13
   3  -2   2    4.46    0.11
  -3  -2  -2    4.28    0.11
  -3   2  -2    4.62    0.13
   3  -2  -2    4.31    0.12
  -3  -2   2    4.54    0.12
   3  -2  -2    4.59    0.11
  -3  -2   2    4.55    0.12
  -3  -2   2    4.66    0.11
   3   2   2    4.51    0.11
  -3   2  -2    4.45    0.11
  -3   2  -2    4.48    0.11
  -3  -2   2    4.55    0.12
  -3   2   3    8.66    0.19
  -3   2   3    8.40    0.19
   3  -2   3    8.24    0.19
  -3   2   3    8.51    0.19
  -3  -2  -3    8.34    0.18
   3   2  -3    7.87    0.19
  -3  -2  -3    8.67    0.20
  -3   2   3    8.40    0.17
  -3  -2  -3    8.34    0.18
  -3  -2  -3    8.23    0.19
  -3  -2   3    8.89    0.18
  -3  -2   3    8.77    0.20
   3   2   3    8.69    0.19
  -3  -2   3    8.69    0.20
   3  -2  -3    8.76    0.18
  -3   2  -3    8.50    0.20
   3  -2  -3    9.24    0.20
  -3   2  -3    8.87    0.20
  -3   2  -3    8.67    0.20
  -3  -2   3    8.63    0.20
  -3   2  -3    8.68    0.21
   3   2  -4   23.35    0.45
  -3   2   4   23.33    0.46
  -3  -2  -4   22.09    0.47
  -3   2   4   23.89    0.45
   3   2  -4   23.33    0.44
  -3  -2  -4   23.27    0.45
  -3   2   4   23.20    0.46
   3  -2   4   23.56    0.46
  -3   2   4   22.84    0.44
  -3   2   4   23.58    0.44
  -3  -2  -4   22.65    0.45
   3  -2   4   23.41    0.46
   3  -2  -4   22.62    0.43
   3  -2  -4   22.29    0.44
  -3   2  -4   22.84    0.44
  -3   2  -4   21.96    0.47
  -3   2  -4   22.73    0.44
  -3  -2   4   23.01    0.45
  -3  -2   4   22.82    0.45
  -3  -2   4   22.88    0.43
   3   2   4   20.51    0.43
   3   2   4   22.38    0.44
   3   2   4   22.45    0.43
  -3   2  -4   23.15    0.45
  -3  -2   4   22.47    0.45
   3  -2   5   20.59    0.42
  -3   2   5   20.61    0.39
   3   2  -5   20.51    0.40
   3  -2   5   20.48    0.42
   3   2  -5   20.17    0.41
  -3   2   5   20.70    0.40
  -3   2   5   20.69    0.42
  -3  -2  -5   20.04    0.41
  -3  -2  -5   20.37    0.41
  -3   2   5   20.30    0.42
  -3   2   5   20.44    0.41
  -3  -2  -5   20.68    0.44
  -3   2  -5   19.95    0.41
   3  -2  -5   20.65    0.38
  -3  -2   5   19.88    0.41
  -3   2  -5   20.67    0.41
  -3  -2   5   20.22    0.40
  -3  -2   5   20.20    0.42
   3   2   5   20.26    0.39
  -3   2  -5   19.85    0.44
   3   2   5   19.87    0.40
   3  -2  -5   20.46    0.41
   3   2   5   20.49    0.41
  -3  -2   5   19.72    0.41
  -3   2   6    1.57    0.08
   3  -2   6    1.70    0.10
   3   2  -6    1.31    0.10
   3  -2   6    1.53    0.11
  -3  -2  -6    1.29    0.09
  -3   2   6    1.36    0.12
  -3   2   6    1.40    0.10
  -3  -2  -6    1.37    0.09
  -3  -2  -6    1.40    0.12
   3   2  -6    1.48    0.08
  -3   2   6    1.38    0.07
  -3   2   6    1.47    0.10
  -3  -2   6    1.56    0.10
   3  -2  -6    1.46    0.10
  -3   2  -6    1.92    0.13
  -3  -2   6    1.30    0.11
  -3   2  -6    1.74    0.10
   3   2   6    1.55    0.09
   3  -2  -6    1.50    0.07
  -3  -2   6    1.62    0.10
  -3  -2   6    1.53    0.08
   3   2   6    1.54    0.11
   3   2   6    1.41    0.07
  -3   2  -6    1.57    0.10
  -3   2   7    3.93    0.14
  -3   2   7    3.83    0.11
  -3  -2  -7    3.76    0.16
  -3   2   7    3.93    0.15
  -3  -2  -7    3.73    0.14
  -3   2   7    4.02    0.16
  -3  -2  -7    3.91    0.14
   3  -2   7    4.04    0.15
  -3  -2  -7    3.99    0.11
   3   2  -7    4.02    0.14
   3   2  -7    3.79    0.13
  -3   2   7    3.83    0.13
   3  -2   7    3.74    0.16
  -3  -2   7    3.74    0.14
   3  -2  -7    3.52    0.11
   3   2   7    3.61    0.11
  -3  -2   7    3.74    0.15
   3  -2  -7    3.57    0.14
   3   2   7    4.18    0.16
  -3   2  -7    3.72    0.14
  -3   2  -7    3.57    0.17
  -3  -2   7    3.46    0.12
  -3   2  -7    3.57    0.14
   3   2   7    3.58    0.13
   3  -2   8    6.10    0.19
   3  -2   8    6.07    0.21
  -3  -2  -8    5.82    0.21
  -3   2   8    5.33    0.21
   3   2  -8    6.60    0.19
   3   2  -8    6.18    0.18
  -3  -2  -8    5.97    0.18
  -3   2   8    6.00    0.21
  -3   2   8    6.31    0.19
  -3  -2  -8    6.25    0.19
  -3  -2   8    6.84    0.21
   3  -2  -8    6.42    0.20
  -3   2  -8    6.74    0.23
  -3   2  -8    6.82    0.21
  -3  -2   8    6.75    0.18
   3  -2  -8    6.70    0.17
  -3   2  -8    6.78    0.20
  -3  -2   8    6.44    0.22
   3   2   8    6.19    0.21
   3   2   8    6.98    0.19
  -3  -2   8    6.69    0.21
   3   2  -9    7.70    0.22
   3   2  -9    7.71    0.21
  -3  -2  -9    8.02    0.26
   3  -2   9    8.28    0.27
   3  -2   9    7.80    0.24
  -3   2   9    7.76    0.26
  -3   2   9    7.87    0.23
  -3  -2  -9    7.43    0.23
  -3  -2  -9    7.98    0.22
   3  -2   9    8.39    0.26
  -3  -2   9    7.45    0.22
  -3   2  -9    7.63    0.26
   3   2   9    7.11    0.21
   3  -2  -9    7.03    0.22
  -3   2  -9    7.78    0.23
  -3  -2   9    7.06    0.24
  -3   2  -9    6.89    0.22
   3   2   9    7.18    0.24
  -3   2  10    3.16    0.17
   3  -2  10    3.11    0.19
  -3  -2 -10    3.24    0.19
   3  -2  10    2.64    0.16
  -3  -2 -10    3.00    0.16
   3  -2  10    2.43    0.18
  -3  -2 -10    2.72    0.15
  -3   2  10    2.91    0.20
  -3   2 -10    3.45    0.17
   3   2  10    3.69    0.19
  -3   2 -10    3.36    0.20
  -3  -2  10    3.25    0.17
   3   2  10    3.24    0.16
  -3   2 -10    2.99    0.17
   3   2  10    3.08    0.18
  -3  -2  10    3.13    0.19
   3  -2  11    6.27    0.33
  -3   2  11    5.60    0.22
  -3   2  11    5.68    0.25
   3  -2  11    5.88    0.25
   3  -2  11    5.30    0.22
  -3   2 -11    5.74    0.22
  -3   2 -11    5.81    0.26
  -3  -2  11    5.32    0.24
  -3  -2  11    5.25    0.22
   3   2  11    5.54    0.24
  -3   2  12    0.57    0.13
   3  -2  12    0.36    0.11
   3  -2  12    0.47    0.13
  -3  -2  12    0.37    0.12
   3   2  12    0.41    0.12
  -3  -2  12    0.37    0.12
  -3   2  13    4.65    0.26
   3  -2  13    4.05    0.25
   3   2  13    4.29    0.26
  -3  -2  13    4.72    0.26
  -3   2  14    4.89    0.30
   3  -2  14    4.51    0.29
  -3  -2  14    4.35    0.28
   3   2  14    4.74    0.29
   3  -2  15    0.16    0.16
  -3   2  15    0.20    0.16
   3   2  15    0.19    0.15
  -3  -2  15    0.14    0.16
   3  -2  16    0.13    0.17
  -3   2  16    0.04    0.18
  -3  -2  16    0.00    0.18
   3   2  16   -0.02    0.17
   4  -2   0  431.86    7.74
  -4   2   0  430.79    7.74
  -4   2   0  425.43    7.71
  -4   2   0  417.99    7.82
  -4  -2   0  442.19    7.77
  -4   2   0  429.71    7.76
   4   2   0  426.78    7.75
  -4  -2   0  432.81    7.72
  -4  -2   0  436.08    7.79
  -4  -2   0  429.92    7.76
  -4  -2  -1   57.62    1.08
  -4  -2  -1   58.72    1.06
  -4   2   1   59.70    1.06
  -4  -2  -1   59.32    1.06
  -4   2   1   59.22    1.06
  -4   2   1   58.82    1.05
  -4  -2  -1   60.49    1.06
   4   2  -1   59.44    1.07
  -4   2   1   56.20    1.06
   4  -2   1   52.16    1.07
  -4  -2   1   61.45    1.15
  -4   2  -1   62.45    1.13
  -4   2  -1   60.96    1.15
   4   2   1   62.45    1.13
  -4  -2   1   64.29    1.13
  -4  -2   1   63.22    1.13
  -4   2  -1   62.29    1.13
  -4   2  -1   60.50    1.13
  -4  -2  -2   11.66    0.23
  -4   2   2   11.10    0.24
  -4  -2  -2   11.18    0.24
  -4  -2  -2   11.09    0.26
  -4   2   2   11.32    0.24
   4   2  -2   11.26    0.24
  -4  -2  -2   11.43    0.23
   4  -2   2   11.03    0.24
  -4   2   2   11.38    0.24
   4   2   2   11.25    0.23
  -4   2  -2   11.37    0.24
  -4   2  -2   11.23    0.24
  -4  -2   2   11.12    0.24
  -4  -2   2   10.95    0.25
  -4   2  -2   11.41    0.24
   4  -2  -2   11.07    0.23
   4   2   2   11.62    0.23
  -4  -2   2   11.45    0.23
   4  -2  -2   11.26    0.24
   4  -2   3  122.62    2.22
  -4   2   3  121.32    2.21
  -4  -2  -3  123.71    2.24
  -4   2   3  122.40    2.21
  -4   2   3  123.17    2.22
   4   2  -3  119.11    2.22
  -4  -2  -3  126.18    2.21
  -4  -2  -3  124.04    2.21
  -4  -2  -3  122.84    2.21
   4   2   3  120.73    2.18
   4  -2  -3  119.05    2.17
  -4   2  -3  120.53    2.18
  -4  -2   3  121.53    2.19
   4   2   3  122.12    2.17
  -4   2  -3  118.22    2.20
  -4   2  -3  121.74    2.18
  -4   2  -3  121.35    2.18
  -4  -2   3  125.45    2.17
   4  -2  -3  119.24    2.18
  -4  -2   3  122.26    2.18
  -4  -2   3  118.09    2.19
  -4   2   4   64.14    1.21
  -4   2   4   64.71    1.19
  -4  -2  -4   66.87    1.20
  -4   2   4   67.37    1.21
  -4  -2  -4   67.59    1.21
   4  -2   4   63.55    1.21
  -4  -2  -4   63.25    1.23
   4  -2   4   67.74    1.21
   4   2  -4   65.59    1.21
  -4  -2  -4   66.18    1.20
  -4   2   4   60.39    1.19
  -4   2   4   67.14    1.21
  -4  -2   4   71.29    1.28
  -4   2  -4   67.31    1.30
  -4   2  -4   70.28    1.28
   4   2   4   69.86    1.28
  -4  -2   4   68.84    1.28
  -4  -2   4   71.39    1.27
   4  -2  -4   67.55    1.28
  -4   2  -4   69.93    1.28
  -4  -2   4   70.46    1.28
   4   2   4   69.08    1.26
  -4   2  -4   68.97    1.28
  -4   2   5   27.66    0.54
   4   2  -5   27.74    0.56
   4  -2   5   28.35    0.56
  -4  -2  -5   28.83    0.56
  -4   2   5   29.02    0.56
  -4   2   5   27.80    0.57
  -4  -2  -5   29.29    0.55
  -4   2   5   28.59    0.53
  -4  -2  -5   27.96    0.58
   4  -2   5   28.19    0.57
   4   2   5   32.14    0.60
   4   2   5   32.81    0.63
  -4   2  -5   32.37    0.63
  -4  -2   5   31.78    0.63
  -4  -2   5   32.92    0.64
  -4  -2   5   32.63    0.63
  -4  -2   5   32.23    0.61
   4   2   5   33.02    0.62
   4  -2  -5   32.08    0.63
  -4   2  -5   32.03    0.66
  -4   2  -5   32.08    0.63
   4  -2   6   98.68    1.84
   4   2  -6   99.74    1.83
  -4  -2  -6  102.60    1.83
   4  -2   6   99.38    1.84
  -4   2   6  101.55    1.83
   4   2  -6  100.94    1.82
  -4   2   6   98.93    1.85
  -4  -2  -6  102.36    1.83
  -4   2   6   98.95    1.82
  -4  -2  -6   97.06    1.86
  -4   2   6  100.64    1.80
   4   2   6  104.36    1.89
  -4   2  -6  100.59    1.88
  -4  -2   6  103.20    1.86
  -4  -2   6  104.28    1.89
  -4  -2   6  102.47    1.89
   4   2   6  101.83    1.85
  -4   2  -6  103.07    1.88
  -4  -2   6  102.43    1.89
  -4   2  -6  102.20    1.92
   4   2   6  104.24    1.87
   4  -2  -6  100.56    1.88
  -4   2   7   44.38    0.86
   4  -2   7   45.18    0.87
  -4  -2  -7   45.05    0.89
  -4   2   7   42.68    0.83
  -4   2   7   43.92    0.84
  -4  -2  -7   44.32    0.85
   4   2  -7   44.70    0.85
  -4   2   7   43.90    0.87
  -4  -2  -7   44.71    0.85
   4   2  -7   45.00    0.84
   4  -2   7   45.07    0.86
   4   2   7   46.51    0.88
  -4   2  -7   45.97    0.89
   4  -2  -7   44.67    0.88
  -4  -2   7   46.60    0.89
  -4   2  -7   45.27    0.92
  -4   2  -7   44.28    0.88
   4   2   7   46.10    0.84
  -4  -2   7   45.45    0.89
   4   2   7   45.78    0.89
  -4  -2   7   45.65    0.90
  -4  -2   7   46.61    0.86
   4   2  -8   23.69    0.50
   4   2  -8   23.78    0.48
  -4   2   8   23.09    0.52
  -4  -2  -8   23.74    0.50
  -4  -2  -8   23.72    0.53
   4  -2   8   24.07    0.51
   4  -2   8   23.46    0.52
  -4   2   8   24.00    0.50
  -4  -2  -8   23.97    0.50
   4   2   8   22.51    0.50
  -4  -2   8   22.65    0.51
   4   2   8   22.90    0.48
  -4   2  -8   22.66    0.49
  -4   2  -8   22.84    0.52
  -4  -2   8   22.70    0.46
  -4  -2   8   22.40    0.49
  -4   2  -8   22.06    0.48
  -4  -2   8   22.74    0.49
   4  -2  -8   22.57    0.48
   4  -2   9    5.45    0.20
   4   2  -9    5.58    0.20
  -4  -2  -9    5.62    0.19
  -4  -2  -9    5.40    0.23
  -4   2   9    5.52    0.22
  -4   2   9    6.00    0.20
   4   2  -9    5.37    0.20
   4  -2   9    5.39    0.22
  -4  -2  -9    5.67    0.19
  -4   2  -9    5.64    0.24
   4  -2  -9    5.94    0.21
   4   2   9    5.39    0.19
  -4   2  -9    5.14    0.20
   4   2   9    5.58    0.22
  -4  -2   9    5.42    0.21
  -4   2  -9    5.05    0.20
  -4  -2   9    5.58    0.23
   4  -2  10    3.88    0.20
  -4   2  10    3.84    0.21
  -4   2  10    3.82    0.19
  -4  -2 -10    3.91    0.17
   4  -2  10    3.64    0.21
   4  -2  10    3.65    0.18
  -4  -2 -10    3.82    0.21
  -4  -2 -10    3.87    0.17
  -4  -2  10    3.82    0.19
   4   2  10    3.03    0.17
  -4   2 -10    3.75    0.22
   4  -2 -10    3.14    0.18
   4   2  10    3.84    0.20
  -4   2 -10    3.67    0.18
  -4   2 -10    3.83    0.18
  -4  -2  10    3.27    0.21
  -4  -2 -11    0.98    0.14
  -4   2  11    0.96    0.13
  -4   2  11    1.04    0.12
  -4  -2 -11    0.92    0.20
  -4  -2 -11    0.75    0.10
   4  -2  11    1.19    0.15
   4  -2  11    0.97    0.13
   4  -2  11    1.09    0.12
  -4   2 -11    0.95    0.11
   4   2  11    0.91    0.13
  -4  -2  11    1.17    0.14
  -4   2 -11    0.84    0.11
  -4   2 -11    0.73    0.13
  -4  -2  11    0.94    0.12
  -4   2  12    1.26    0.15
   4  -2  12    0.87    0.14
   4  -2  12    0.90    0.21
  -4   2 -12    1.72    0.14
   4   2  12    1.64    0.16
  -4  -2  12    1.95    0.17
  -4  -2  12    1.67    0.15
   4  -2  13    5.48    0.29
  -4   2  13    4.81    0.28
   4   2  13    5.00    0.27
  -4  -2  13    5.44    0.29
  -4  -2  13    5.32    0.37
  -4   2  14    5.93    0.32
   4  -2  14    6.13    0.32
   4   2  14    5.76    0.31
  -4  -2  14    5.58    0.30
  -4   2  15    8.48    0.39
   4  -2  15    8.67    0.38
   4   2  15    9.20    0.39
  -4  -2  15    8.49    0.39
   4  -2  16    5.10    0.35
  -4   2  16    5.63    0.36
  -4  -2  16    5.68    0.37
   4   2  16    5.91    0.35
   5  -2   0    0.01    0.04
  -5   2   0    0.07    0.04
  -5  -2   0    0.03    0.04
  -5  -2   0    0.07    0.04
  -5   2   0    0.06    0.03
  -5   2   0    0.06    0.04
  -5  -2   0    0.05    0.04
   5   2   0    0.07    0.04
  -5   2   0    0.03    0.04
  -5  -2  -1   45.13    0.83
  -5  -2  -1   46.07    0.83
  -5  -2  -1   45.67    0.84
  -5  -2  -1   43.20    0.85
  -5   2   1   43.89    0.84
   5  -2   1   45.87    0.83
  -5   2   1   45.75    0.83
   5   2  -1   45.11    0.84
  -5   2   1   43.26    0.83
  -5   2   1   45.34    0.84
  -5   2  -1   49.08    0.90
  -5  -2   1   49.92    0.91
  -5  -2   1   49.10    0.90
  -5   2  -1   48.37    0.92
   5  -2  -1   48.60    0.91
  -5  -2   1   49.16    0.90
  -5   2  -1   49.41    0.91
  -5   2  -1   48.61    0.90
  -5  -2   1   47.05    0.92
   5   2   1   48.20    0.90
  -5  -2  -2    5.14    0.14
   5   2  -2    4.96    0.14
  -5  -2  -2    5.10    0.13
  -5   2   2    5.06    0.14
   5  -2   2    5.12    0.12
  -5   2   2    5.06    0.14
   5  -2   2    5.50    0.14
  -5   2   2    4.90    0.12
  -5  -2  -2    5.43    0.14
  -5   2   2    5.04    0.14
  -5  -2  -2    5.24    0.16
   5  -2  -2    4.99    0.14
  -5  -2   2    5.14    0.15
   5   2   2    5.21    0.13
  -5   2  -2    4.97    0.14
  -5  -2   2    5.26    0.13
   5   2   2    5.06    0.13
  -5   2  -2    4.98    0.16
  -5   2  -2    5.54    0.14
  -5   2  -2    5.02    0.14
  -5  -2   2    4.97    0.14
  -5  -2  -3   52.21    1.01
   5  -2   3   53.23    0.99
   5   2  -3   52.04    0.99
  -5   2   3   53.73    0.97
  -5   2   3   52.74    0.98
  -5  -2  -3   53.12    0.99
  -5   2   3   53.34    0.99
  -5   2   3   52.63    0.99
  -5  -2  -3   53.76    0.98
  -5  -2  -3   53.90    0.98
  -5  -2   3   54.65    1.04
  -5   2  -3   54.29    1.03
  -5   2  -3   55.29    1.03
  -5  -2   3   56.00    1.03
  -5  -2   3   56.98    1.02
   5   2   3   55.60    1.02
  -5   2  -3   53.56    1.05
   5  -2  -3   56.33    1.04
   5   2   3   55.13    1.01
  -5  -2   3   55.02    1.03
  -5   2  -3   56.93    1.03
  -5  -2  -4   11.81    0.26
  -5  -2  -4   11.74    0.26
  -5   2   4   11.85    0.27
  -5  -2  -4   11.69    0.29
  -5   2   4   11.74    0.25
  -5  -2  -4   11.82    0.26
   5  -2   4   11.69    0.27
  -5   2   4   11.66    0.24
   5   2  -4   11.91    0.27
  -5   2   4   11.75    0.27
  -5  -2   4   11.22    0.26
  -5   2  -4   11.31    0.26
  -5  -2   4   11.47    0.24
  -5  -2   4   11.45    0.26
   5   2   4   11.31    0.23
  -5  -2   4   11.04    0.26
   5  -2  -4   10.98    0.26
  -5   2  -4   10.89    0.26
  -5   2  -4   11.29    0.29
  -5   2  -4   10.63    0.25
   5   2   4   11.27    0.25
  -5  -2  -5   17.78    0.41
  -5  -2  -5   17.78    0.37
   5  -2   5   18.12    0.39
  -5   2   5   17.83    0.39
  -5   2   5   17.82    0.37
   5  -2   5   18.25    0.38
   5   2  -5   18.01    0.38
  -5   2   5   18.31    0.38
  -5  -2  -5   17.68    0.38
  -5   2   5   18.20    0.35
   5  -2  -5   17.02    0.37
  -5  -2   5   17.34    0.38
  -5  -2   5   17.39    0.35
  -5  -2   5   17.02    0.38
  -5   2  -5   17.45    0.40
   5   2   5   17.31    0.37
  -5   2  -5   17.51    0.38
  -5  -2   5   16.89    0.37
   5   2   5   17.25    0.34
  -5   2  -5   16.69    0.37
  -5   2  -5   17.39    0.37
  -5   2   6   31.77    0.64
  -5   2   6   32.06    0.59
  -5  -2  -6   31.79    0.66
   5  -2   6   30.98    0.63
   5   2  -6   30.73    0.63
  -5   2   6   31.09    0.61
  -5   2   6   31.75    0.63
  -5  -2  -6   31.55    0.62
   5  -2   6   31.50    0.63
  -5  -2  -6   30.97    0.62
   5   2   6   30.21    0.57
   5   2   6   30.73    0.61
  -5  -2   6   30.88    0.62
   5   2   6   30.95    0.60
  -5   2  -6   29.66    0.61
  -5   2  -6   30.25    0.65
  -5  -2   6   31.21    0.59
   5  -2  -6   30.69    0.61
  -5  -2   6   31.02    0.61
  -5  -2   6   29.73    0.62
  -5   2  -6   30.02    0.61
  -5   2   7   14.06    0.33
  -5   2   7   14.13    0.31
  -5  -2  -7   13.15    0.35
  -5  -2  -7   13.21    0.32
   5  -2   7   13.90    0.34
  -5  -2  -7   14.01    0.31
  -5   2   7   13.66    0.34
   5   2  -7   13.11    0.32
   5  -2   7   13.68    0.32
  -5  -2   7   12.54    0.28
   5   2   7   12.28    0.26
   5   2   7   12.87    0.31
  -5  -2   7   12.72    0.31
  -5   2  -7   12.58    0.31
  -5  -2   7   12.37    0.32
  -5   2  -7   12.92    0.35
   5   2   7   13.10    0.30
  -5  -2   7   12.31    0.30
  -5   2  -7   12.69    0.30
   5  -2  -7   12.78    0.31
   5  -2   8   20.96    0.47
   5  -2   8   21.08    0.46
  -5  -2  -8   20.86    0.45
  -5  -2  -8   20.60    0.50
  -5   2   8   22.00    0.48
   5   2  -8   21.12    0.46
  -5  -2  -8   20.70    0.45
  -5   2   8   20.51    0.46
  -5   2  -8   19.37    0.44
   5   2   8   20.09    0.43
  -5  -2   8   20.62    0.45
   5   2   8   19.99    0.45
  -5   2  -8   19.69    0.44
  -5   2  -8   20.36    0.49
  -5  -2   8   20.28    0.46
  -5  -2   8   19.68    0.44
   5  -2  -8   20.14    0.45
   5  -2   9    7.60    0.26
  -5   2   9    7.63    0.26
  -5  -2  -9    7.51    0.23
  -5  -2  -9    8.28    0.24
   5   2  -9    8.06    0.24
   5  -2   9    7.78    0.24
  -5   2   9    7.58    0.24
  -5  -2  -9    8.03    0.28
  -5   2  -9    8.77    0.30
  -5  -2   9    8.19    0.26
  -5   2  -9    8.19    0.25
  -5   2  -9    8.23    0.25
   5   2   9    8.25    0.24
   5   2   9    8.33    0.26
   5  -2  -9    8.07    0.25
  -5  -2   9    8.21    0.27
  -5   2  10   11.99    0.32
  -5  -2 -10   11.87    0.32
  -5  -2 -10   12.30    0.36
   5  -2  10   11.93    0.32
  -5   2  10   11.62    0.35
  -5  -2 -10   11.58    0.31
   5  -2  10   11.99    0.34
   5  -2 -10   11.15    0.31
  -5  -2  10   10.57    0.33
  -5  -2  10   11.52    0.32
   5   2  10   11.59    0.33
   5   2  10   10.80    0.31
  -5   2 -10   11.47    0.36
  -5   2 -10   11.31    0.31
  -5   2 -10   11.26    0.31
  -5   2  11   11.04    0.32
   5  -2  11   10.68    0.31
   5  -2  11   10.91    0.36
  -5   2  11   10.10    0.35
  -5  -2 -11   11.30    0.36
  -5  -2 -11   10.72    0.31
   5  -2  11   10.20    0.33
  -5   2 -11   10.54    0.31
   5   2  11   10.75    0.33
  -5   2 -11   10.23    0.31
  -5  -2  11   11.01    0.34
  -5   2 -11   10.58    0.36
  -5  -2  11   10.85    0.32
   5  -2  12    0.32    0.13
  -5   2  12    0.30    0.13
  -5   2 -12    0.36    0.15
  -5  -2  12    0.36    0.13
  -5   2 -12    0.42    0.11
  -5  -2  12    0.49    0.13
   5   2  12    0.46    0.13
  -5   2 -12    0.26    0.11
  -5   2  13    0.85    0.16
   5  -2  13    0.75    0.15
   5   2  13    1.28    0.17
  -5  -2  13    0.87    0.16
  -5  -2  13    0.92    0.16
   5  -2  14    1.16    0.18
  -5   2  14    0.97    0.18
   5   2  14    0.82    0.16
  -5  -2  14    0.91    0.18
   5  -2  15    0.17    0.16
  -5   2  15    0.18    0.17
  -5  -2  15    0.13    0.17
   5   2  15   -0.05    0.16
   5  -2  16    0.08    0.17
  -5   2  16    0.21    0.18
  -5  -2  16    0.14    0.18
   5   2  16    0.41    0.19
  -6   2   0   77.23    1.40
  -6  -2   0   76.40    1.40
  -6   2   0   78.37    1.40
  -6  -2   0   76.80    1.39
  -6  -2   0   75.14    1.42
   6  -2   0   75.23    1.39
   6   2   0   76.27    1.40
  -6   2   0   74.77    1.41
  -6   2   0   76.64    1.39
  -6  -2   0   76.05    1.39
  -6  -2  -1   23.86    0.46
  -6   2   1   23.60    0.48
  -6  -2  -1   23.58    0.47
  -6   2   1   23.73    0.47
  -6  -2  -1   23.19    0.49
  -6   2   1   24.65    0.48
   6  -2   1   24.61    0.47
  -6   2   1   24.63    0.46
   6   2  -1   23.22    0.47
  -6  -2  -1   23.20    0.47
  -6   2  -1   22.81    0.46
  -6  -2   1   22.51    0.47
   6  -2  -1   23.67    0.46
   6   2   1   23.03    0.45
  -6  -2   1   22.96    0.45
  -6   2  -1   22.86    0.45
  -6  -2   1   23.50    0.45
  -6   2  -1   23.41    0.46
  -6  -2   1   23.27    0.46
  -6   2  -1   22.41    0.48
  -6  -2  -2    7.72    0.19
  -6   2   2    7.50    0.19
  -6  -2  -2    7.85    0.18
   6   2  -2    7.38    0.20
  -6   2   2    7.35    0.19
  -6   2   2    7.51    0.19
   6  -2   2    7.21    0.17
  -6  -2  -2    7.84    0.21
  -6  -2  -2    7.54    0.18
  -6   2   2    7.53    0.17
   6  -2   2    7.53    0.19
  -6   2  -2    8.75    0.21
  -6   2  -2    8.82    0.21
  -6  -2   2    8.96    0.23
   6   2   2    9.04    0.21
   6   2   2    9.06    0.20
  -6  -2   2    9.20    0.21
  -6   2  -2    9.10    0.21
   6  -2  -2    8.84    0.22
  -6   2  -2    8.98    0.24
  -6  -2   2    8.69    0.21
  -6  -2  -3   53.10    1.04
  -6   2   3   53.24    1.01
   6  -2   3   55.21    0.99
  -6   2   3   53.12    1.02
   6   2  -3   54.80    1.02
  -6   2   3   55.13    1.00
  -6  -2  -3   55.77    1.01
  -6  -2  -3   55.47    1.01
  -6  -2  -3   53.83    1.02
   6  -2   3   53.89    1.02
  -6   2   3   53.66    1.02
  -6  -2   3   53.12    1.00
  -6  -2   3   52.60    1.00
   6   2   3   53.52    0.98
  -6   2  -3   52.94    1.00
  -6   2  -3   53.62    1.00
  -6   2  -3   52.52    1.00
   6  -2  -3   53.09    1.00
  -6   2  -3   52.71    1.02
   6   2   3   53.81    0.99
  -6  -2   3   54.19    0.98
  -6  -2   3   51.89    1.00
   6   2  -4   11.23    0.27
  -6   2   4   11.51    0.27
  -6   2   4   11.71    0.26
  -6  -2  -4   11.04    0.26
  -6  -2  -4   11.41    0.27
   6  -2   4   11.37    0.23
  -6   2   4   11.61    0.24
  -6  -2  -4   11.53    0.27
  -6  -2  -4   11.21    0.30
   6  -2   4   11.64    0.27
   6   2   4    9.87    0.22
  -6  -2   4    9.84    0.22
   6  -2  -4    9.79    0.25
  -6   2  -4   10.02    0.24
  -6   2  -4    9.65    0.24
  -6  -2   4    9.72    0.24
  -6   2  -4    9.81    0.24
  -6  -2   4    9.44    0.24
  -6  -2   4    9.58    0.24
  -6   2  -4   10.06    0.27
   6   2   4    9.76    0.23
   6   2  -5   14.02    0.33
  -6   2   5   14.52    0.29
   6  -2   5   13.66    0.29
  -6   2   5   14.47    0.31
  -6  -2  -5   14.07    0.32
  -6  -2  -5   14.55    0.36
  -6  -2  -5   14.75    0.32
   6  -2   5   14.45    0.33
  -6  -2  -5   14.59    0.32
  -6   2   5   14.33    0.34
  -6   2   5   14.32    0.33
  -6  -2   5   13.45    0.31
   6  -2  -5   13.17    0.32
  -6   2  -5   13.73    0.35
  -6  -2   5   13.23    0.32
   6   2   5   13.70    0.28
  -6  -2   5   13.47    0.29
  -6   2  -5   14.22    0.31
  -6   2  -5   14.02    0.32
   6   2   5   13.58    0.31
  -6  -2   5   13.12    0.32
  -6   2  -5   13.43    0.31
  -6   2   6   75.16    1.41
  -6   2   6   76.33    1.36
   6  -2   6   75.74    1.40
  -6   2   6   73.18    1.38
  -6  -2  -6   74.30    1.40
  -6   2   6   76.60    1.40
   6   2  -6   74.94    1.40
  -6  -2  -6   74.76    1.39
  -6  -2  -6   72.72    1.43
   6  -2   6   74.91    1.41
  -6   2  -6   71.29    1.35
  -6   2  -6   70.44    1.38
   6   2   6   72.24    1.33
  -6  -2   6   74.02    1.32
  -6  -2   6   72.56    1.35
   6  -2  -6   71.46    1.35
   6   2   6   72.21    1.31
   6   2   6   71.64    1.34
  -6  -2   6   72.73    1.35
  -6  -2   6   70.09    1.34
  -6   2  -6   69.65    1.34
  -6   2  -6   70.82    1.34
   6  -2   7   14.24    0.35
   6  -2   7   14.13    0.34
  -6  -2  -7   13.62    0.33
   6   2  -7   14.60    0.34
  -6   2   7   14.18    0.36
  -6  -2  -7   14.03    0.37
  -6  -2  -7   14.16    0.34
  -6   2   7   14.08    0.33
   6  -2  -7   12.93    0.32
  -6  -2   7   12.77    0.33
  -6  -2   7   12.75    0.32
  -6  -2   7   12.84    0.31
  -6  -2   7   12.34    0.28
   6   2   7   12.73    0.31
  -6   2  -7   12.89    0.36
   6   2   7   12.68    0.30
  -6   2  -7   12.06    0.31
  -6   2  -7   12.42    0.31
   6  -2   8   20.68    0.47
  -6   2   8   20.76    0.46
  -6  -2  -8   20.28    0.50
  -6  -2  -8   20.72    0.46
   6  -2   8   20.46    0.46
  -6  -2  -8   20.81    0.45
  -6   2   8   21.73    0.49
   6   2  -8   20.42    0.46
   6   2   8   21.37    0.48
  -6  -2   8   21.48    0.49
  -6   2  -8   20.95    0.47
   6  -2  -8   21.22    0.48
   6   2   8   22.08    0.46
  -6   2  -8   21.32    0.52
  -6   2  -8   21.79    0.48
  -6  -2   8   22.09    0.49
   6   2  -9    5.21    0.22
  -6   2   9    5.08    0.22
  -6   2   9    5.57    0.21
   6  -2   9    5.11    0.21
   6  -2   9    5.30    0.20
  -6  -2  -9    5.57    0.20
  -6  -2  -9    5.14    0.20
  -6  -2  -9    5.65    0.24
  -6   2  -9    5.41    0.25
  -6  -2   9    6.06    0.24
  -6   2  -9    5.70    0.21
   6  -2  -9    5.21    0.22
  -6   2  -9    5.74    0.21
   6   2   9    6.01    0.20
   6   2   9    5.71    0.22
  -6  -2   9    5.52    0.21
  -6  -2 -10    2.91    0.17
  -6   2  10    3.13    0.21
   6  -2  10    2.95    0.17
  -6  -2 -10    3.42    0.22
   6   2 -10    3.60    0.20
  -6   2  10    2.94    0.18
   6  -2  10    2.68    0.19
  -6  -2 -10    3.08    0.18
  -6   2 -10    2.71    0.18
   6  -2 -10    2.57    0.19
  -6   2 -10    2.95    0.18
  -6  -2  10    3.11    0.21
   6   2  10    3.10    0.19
   6   2  10    2.99    0.20
  -6   2 -10    3.05    0.22
  -6  -2  10    2.86    0.19
  -6  -2 -11    2.99    0.23
  -6   2  11    2.93    0.19
   6  -2  11    3.06    0.18
  -6  -2 -11    2.56    0.19
  -6   2  11    2.78    0.21
   6  -2  11    3.12    0.21
  -6   2 -11    2.72    0.23
  -6   2 -11    2.86    0.19
  -6   2 -11    2.45    0.18
  -6  -2  11    2.87    0.22
  -6  -2  11    2.54    0.20
   6   2  11    2.67    0.20
   6  -2  12    3.94    0.24
  -6   2  12    4.50    0.26
  -6  -2  12    4.43    0.24
  -6  -2  12    4.86    0.27
  -6   2 -12    4.60    0.23
  -6   2 -12    4.77    0.23
  -6   2 -12    4.41    0.28
   6   2  12    4.30    0.25
  -6   2  13    3.47    0.25
   6  -2  13    2.70    0.23
  -6  -2  13    3.12    0.23
  -6  -2  13    3.02    0.26
   6   2  13    3.20    0.25
   6  -2  14    0.59    0.16
  -6   2  14    0.63    0.17
   6   2  14    0.43    0.16
  -6  -2  14    0.49    0.17
   6  -2  15    1.13    0.19
  -6   2  15    0.99    0.19
   6   2  15    0.70    0.18
  -6  -2  15    0.53    0.18
  -6   2  16    1.00    0.21
   6  -2  16    0.90    0.20
   6   2  16    1.26    0.21
  -6  -2  16    1.13    0.22
  -7  -2   0    0.84    0.07
  -7  -2   0    0.96    0.08
  -7  -2   0    1.02    0.10
  -7   2   0    0.83    0.07
  -7   2   0    0.83    0.09
   7  -2   0    1.05    0.09
  -7   2   0    0.79    0.07
   7   2   0    0.90    0.07
  -7   2   0    0.74    0.06
  -7  -2   0    0.72    0.07
  -7   2   1   45.48    0.91
  -7   2   1   47.68    0.90
  -7  -2  -1   47.39    0.90
  -7  -2  -1   48.01    0.89
  -7   2   1   48.20    0.89
   7  -2   1   47.46    0.89
  -7  -2  -1   46.00    0.92
  -7  -2  -1   48.73    0.90
   7   2  -1   47.63    0.90
  -7   2   1   48.03    0.90
  -7  -2   1   39.95    0.76
  -7  -2   1   40.80    0.77
  -7   2  -1   41.42    0.77
  -7   2  -1   39.55    0.77
  -7  -2   1   39.49    0.79
  -7   2  -1   40.04    0.79
  -7  -2   1   39.67    0.77
  -7   2  -1   39.99    0.76
   7  -2  -1   39.84    0.77
   7   2   1   40.97    0.77
   7   2  -2   75.44    1.38
  -7   2   2   75.01    1.38
  -7  -2  -2   76.83    1.37
   7  -2   2   76.47    1.38
  -7   2   2   74.86    1.38
  -7   2   2   72.90    1.38
  -7  -2  -2   71.97    1.40
  -7  -2  -2   73.48    1.37
  -7   2   2   73.96    1.36
  -7  -2  -2   74.50    1.38
   7  -2   2   73.33    1.36
   7  -2  -2   73.84    1.40
  -7  -2   2   78.04    1.41
   7   2   2   75.65    1.39
  -7  -2   2   76.21    1.39
  -7   2  -2   76.32    1.40
  -7  -2   2   74.44    1.42
  -7   2  -2   75.95    1.40
  -7   2  -2   76.63    1.40
  -7   2  -2   74.48    1.43
  -7  -2   2   76.52    1.40
   7   2   2   77.61    1.40
   7  -2   3   29.65    0.58
  -7   2   3   29.07    0.56
  -7  -2  -3   29.67    0.58
  -7  -2  -3   29.41    0.58
  -7  -2  -3   28.93    0.61
  -7   2   3   29.37    0.59
   7  -2   3   29.18    0.56
  -7   2   3   28.81    0.58
  -7  -2  -3   29.87    0.58
   7   2  -3   29.38    0.59
  -7   2   3   29.42    0.59
  -7   2  -3   29.58    0.59
  -7  -2   3   29.62    0.59
  -7  -2   3   29.58    0.59
  -7   2  -3   29.28    0.58
   7   2   3   29.11    0.58
  -7  -2   3   29.60    0.57
  -7   2  -3   28.95    0.58
  -7  -2   3   29.34    0.60
   7  -2  -3   29.17    0.59
   7   2   3   29.52    0.57
  -7   2   4   76.86    1.45
  -7   2   4   78.52    1.46
   7  -2   4   79.51    1.47
  -7   2   4   78.92    1.47
  -7  -2  -4   79.87    1.46
   7   2  -4   79.00    1.47
  -7  -2  -4   78.99    1.46
  -7  -2  -4   78.89    1.46
   7  -2   4   77.02    1.43
  -7   2   4   81.13    1.44
  -7  -2  -4   78.40    1.50
  -7   2  -4   75.99    1.47
  -7  -2   4   76.54    1.43
  -7  -2   4   77.66    1.41
   7   2   4   76.98    1.41
  -7  -2   4   78.47    1.44
  -7   2  -4   77.75    1.43
   7   2   4   78.37    1.43
  -7  -2   4   74.50    1.44
  -7   2  -4   75.67    1.43
   7  -2  -4   76.62    1.44
  -7   2  -4   77.61    1.43
  -7  -2  -5    4.49    0.19
   7  -2   5    3.82    0.16
  -7   2   5    4.00    0.16
  -7  -2  -5    4.09    0.15
  -7   2   5    3.77    0.12
  -7  -2  -5    3.80    0.16
  -7   2   5    4.12    0.14
  -7   2   5    4.36    0.16
  -7  -2  -5    4.25    0.15
   7   2  -5    4.04    0.17
   7  -2   5    3.99    0.11
  -7  -2   5    3.83    0.16
   7  -2  -5    3.80    0.16
  -7  -2   5    3.67    0.15
  -7   2  -5    3.94    0.16
   7   2   5    3.90    0.12
  -7   2  -5    4.07    0.16
   7   2   5    4.26    0.15
  -7  -2   5    4.09    0.14
  -7   2  -5    3.98    0.19
  -7  -2   5    4.13    0.16
  -7   2  -5    4.03    0.15
   7  -2   6   65.72    1.26
  -7  -2  -6   67.48    1.25
  -7  -2  -6   66.59    1.26
   7   2  -6   67.44    1.27
  -7  -2  -6   65.70    1.30
   7  -2   6   68.29    1.26
  -7   2   6   67.09    1.27
  -7   2   6   63.43    1.23
  -7  -2  -6   66.68    1.26
  -7   2   6   67.45    1.26
  -7   2   6   66.92    1.25
  -7  -2   6   65.73    1.26
  -7  -2   6   66.54    1.26
  -7   2  -6   66.33    1.26
   7  -2  -6   67.44    1.26
  -7   2  -6   65.65    1.26
  -7  -2   6   67.02    1.23
   7   2   6   66.62    1.25
  -7   2  -6   65.34    1.30
   7   2   6   65.98    1.22
  -7  -2   6   65.66    1.26
  -7   2  -6   66.10    1.25
  -7  -2  -7   17.29    0.40
   7  -2   7   16.67    0.40
  -7  -2  -7   16.80    0.44
  -7   2   7   16.56    0.41
  -7   2   7   17.63    0.40
   7   2  -7   17.38    0.40
   7  -2   7   16.79    0.39
  -7  -2  -7   17.66    0.39
  -7   2  -7   17.95    0.41
  -7  -2   7   18.32    0.43
   7   2   7   18.40    0.41
  -7  -2   7   18.40    0.42
  -7  -2   7   17.91    0.39
  -7   2  -7   17.92    0.41
  -7  -2   7   18.17    0.42
   7   2   7   18.71    0.42
   7  -2  -7   18.43    0.42
  -7   2  -7   17.65    0.46
  -7   2   8    6.13    0.23
  -7  -2  -8    6.18    0.20
   7   2  -8    5.74    0.22
  -7  -2  -8    5.60    0.21
  -7  -2  -8    6.24    0.25
  -7   2   8    5.62    0.21
   7  -2   8    6.14    0.20
   7  -2   8    5.83    0.22
  -7   2  -8    7.05    0.23
   7  -2  -8    7.39    0.24
   7   2   8    6.87    0.23
  -7  -2   8    6.92    0.24
  -7  -2   8    7.03    0.25
  -7   2  -8    6.90    0.27
   7   2   8    7.22    0.22
  -7   2  -8    6.75    0.23
  -7   2   9    3.56    0.21
   7  -2   9    4.49    0.20
  -7   2   9    3.84    0.19
  -7  -2  -9    3.85    0.23
   7   2  -9    4.28    0.20
   7  -2   9    4.30    0.19
  -7  -2  -9    3.58    0.19
  -7  -2  -9    4.04    0.18
   7   2   9    3.61    0.17
  -7  -2   9    3.11    0.19
  -7  -2   9    3.46    0.21
   7   2   9    3.64    0.19
  -7   2  -9    3.68    0.19
  -7   2  -9    3.55    0.17
  -7   2  -9    3.15    0.22
   7  -2  -9    3.39    0.19
  -7  -2 -10    4.66    0.20
   7  -2  10    4.77    0.21
   7  -2  10    4.54    0.23
  -7  -2 -10    4.87    0.26
  -7   2  10    4.81    0.21
  -7  -2 -10    4.21    0.21
   7   2 -10    4.82    0.23
  -7   2  10    4.04    0.24
   7   2  10    5.32    0.24
   7  -2 -10    5.61    0.23
  -7   2 -10    5.64    0.23
  -7   2 -10    5.72    0.28
  -7  -2  10    5.55    0.25
  -7   2 -10    5.63    0.22
  -7  -2  10    5.41    0.24
   7  -2  11   24.52    0.58
  -7   2  11   24.29    0.61
   7  -2  11   25.34    0.60
  -7  -2 -11   25.33    0.64
  -7  -2 -11   25.74    0.58
  -7   2  11   26.60    0.59
   7   2  11   24.68    0.60
  -7  -2  11   26.00    0.60
  -7   2 -11   26.46    0.59
  -7   2 -11   25.64    0.59
  -7   2 -11   25.57    0.65
   7  -2 -11   25.75    0.59
  -7  -2  11   25.58    0.61
  -7  -2 -12    6.45    0.27
   7  -2  12    6.49    0.29
  -7   2  12    6.82    0.30
   7  -2  12    6.71    0.35
  -7   2 -12    6.37    0.27
  -7   2 -12    6.91    0.28
  -7  -2  12    6.17    0.29
  -7  -2  12    6.23    0.31
   7   2  12    7.71    0.30
  -7   2 -12    7.15    0.33
   7  -2  13    3.45    0.26
  -7   2  13    3.37    0.27
  -7   2 -13    2.88    0.23
  -7  -2  13    2.83    0.24
  -7  -2  13    3.12    0.27
   7   2  13    3.15    0.25
  -7   2  14    2.28    0.22
   7  -2  14    2.45    0.22
   7   2  14    2.94    0.27
  -7  -2  14    3.13    0.28
   7  -2  15   -0.08    0.16
  -7   2  15    0.03    0.16
  -7  -2  15   -0.03    0.16
   7   2  15    0.08    0.16
   7  -2  16    0.25    0.18
  -7   2  16    0.31    0.23
   7   2  16    0.32    0.19
  -7  -2  16    0.44    0.25
  -8   2   0   24.24    0.51
  -8  -2   0   23.83    0.49
  -8  -2   0   24.07    0.48
   8  -2   0   23.49    0.48
  -8   2   0   24.03    0.49
   8   2   0   23.50    0.49
  -8  -2   0   23.82    0.48
  -8   2   0   23.60    0.49
  -8   2   0   24.00    0.48
  -8  -2   0   23.21    0.51
  -8   2   1   45.10    0.88
  -8  -2  -1   45.20    0.86
  -8   2   1   45.51    0.87
   8   2  -1   45.32    0.87
  -8  -2  -1   45.01    0.86
  -8   2   1   45.25    0.87
  -8   2   1   44.55    0.85
  -8  -2  -1   43.53    0.89
  -8  -2  -1   45.99    0.86
   8  -2   1   45.33    0.86
   8  -2  -1   47.08    0.89
  -8  -2   1   46.22    0.89
  -8   2  -1   47.71    0.89
  -8  -2   1   47.59    0.89
  -8   2  -1   45.09    0.92
  -8   2  -1   46.61    0.89
  -8   2  -1   46.45    0.89
   8   2   1   46.74    0.89
  -8  -2   1   46.55    0.91
  -8  -2   1   46.91    0.88
  -8   2   2   15.75    0.34
   8  -2   2   16.26    0.35
  -8   2   2   15.95    0.35
  -8   2   2   15.94    0.36
  -8   2   2   15.66    0.36
  -8  -2  -2   15.79    0.38
   8   2  -2   16.21    0.36
  -8  -2  -2   16.11    0.35
   8  -2   2   16.21    0.34
  -8  -2  -2   16.07    0.35
  -8  -2  -2   16.14    0.35
   8  -2  -2   15.48    0.36
  -8   2  -2   16.46    0.35
  -8  -2   2   16.14    0.37
   8   2   2   16.10    0.35
  -8   2  -2   15.97    0.35
  -8   2  -2   16.24    0.39
  -8   2  -2   15.81    0.35
  -8  -2   2   15.97    0.34
   8   2   2   15.55    0.34
  -8  -2   2   16.03    0.36
  -8  -2   2   16.27    0.35
   8  -2   3    4.12    0.13
  -8  -2  -3    4.63    0.19
  -8  -2  -3    4.31    0.15
   8   2  -3    4.01    0.16
  -8   2   3    4.11    0.13
   8  -2   3    3.90    0.15
  -8   2   3    4.48    0.15
  -8   2   3    3.96    0.15
  -8  -2  -3    4.03    0.15
  -8  -2  -3    4.12    0.15
  -8  -2   3    4.02    0.15
  -8  -2   3    4.13    0.15
  -8   2  -3    3.84    0.15
  -8   2  -3    4.03    0.18
  -8  -2   3    3.88    0.14
   8  -2  -3    4.01    0.15
  -8  -2   3    4.21    0.16
   8   2   3    3.89    0.14
   8   2   3    3.76    0.14
  -8   2  -3    3.76    0.15
  -8  -2  -4   10.08    0.30
  -8   2   4   10.26    0.23
  -8   2   4    9.70    0.26
   8  -2   4   10.28    0.26
  -8  -2  -4   10.17    0.26
  -8   2   4    9.90    0.26
   8  -2   4    9.85    0.23
  -8  -2  -4   10.26    0.25
  -8   2   4   10.31    0.26
  -8  -2  -4   10.09    0.25
   8   2   4   10.29    0.25
   8  -2  -4   10.15    0.27
  -8  -2   4   10.25    0.27
  -8  -2   4   10.62    0.28
  -8  -2   4   10.64    0.27
   8   2   4   10.26    0.24
  -8  -2   4   10.45    0.25
  -8   2  -4   10.59    0.27
  -8   2  -4   10.01    0.27
  -8   2  -4   10.03    0.26
  -8   2  -4    9.96    0.30
   8  -2   5    4.22    0.17
   8   2  -5    4.38    0.18
  -8   2   5    4.58    0.16
  -8   2   5    4.39    0.14
  -8   2   5    4.27    0.18
  -8  -2  -5    4.35    0.16
  -8  -2  -5    4.43    0.16
  -8   2   5    4.36    0.17
  -8  -2  -5    4.74    0.20
  -8  -2  -5    4.78    0.17
   8  -2   5    4.14    0.13
   8   2   5    4.22    0.14
  -8   2  -5    4.22    0.16
  -8   2  -5    3.95    0.17
  -8  -2   5    4.25    0.18
  -8  -2   5    4.52    0.17
  -8   2  -5    4.39    0.20
   8   2   5    4.31    0.16
   8  -2  -5    4.28    0.18
  -8   2  -5    4.07    0.17
  -8  -2   5    3.88    0.16
  -8  -2   5    4.39    0.15
  -8  -2  -6    4.20    0.17
  -8  -2  -6    4.03    0.17
  -8  -2  -6    4.09    0.20
   8  -2   6    4.23    0.17
  -8   2   6    3.78    0.17
   8   2  -6    3.96    0.18
  -8  -2  -6    3.78    0.15
  -8   2   6    3.81    0.16
  -8   2   6    3.99    0.15
  -8  -2   6    4.17    0.18
  -8  -2   6    3.75    0.17
   8   2   6    3.58    0.13
  -8   2  -6    3.94    0.17
  -8  -2   6    3.93    0.17
   8   2   6    3.96    0.16
  -8   2  -6    3.90    0.16
  -8  -2   6    3.90    0.14
   8  -2  -6    3.80    0.17
  -8   2  -6    4.46    0.21
  -8   2  -6    3.86    0.18
   8  -2   7    4.78    0.20
  -8   2   7    4.79    0.21
  -8  -2  -7    4.97    0.24
   8   2  -7    5.11    0.21
  -8  -2  -7    5.18    0.18
  -8   2   7    4.61    0.19
   8  -2   7    4.98    0.18
  -8  -2  -7    5.23    0.20
  -8   2  -7    4.71    0.19
  -8   2  -7    4.84    0.18
   8   2   7    4.65    0.19
   8   2   7    4.49    0.18
  -8  -2   7    4.30    0.20
  -8   2  -7    4.52    0.23
  -8   2  -7    4.20    0.19
  -8  -2   7    4.51    0.20
   8  -2  -7    4.54    0.20
  -8  -2   7    4.98    0.19
   8  -2   8   23.22    0.53
  -8   2   8   23.26    0.54
  -8  -2  -8   23.21    0.51
   8   2  -8   22.84    0.53
  -8  -2  -8   23.34    0.57
  -8  -2  -8   23.19    0.52
  -8   2   8   23.68    0.53
   8  -2   8   23.73    0.52
  -8  -2   8   24.33    0.54
   8  -2  -8   23.42    0.54
   8   2   8   24.14    0.54
   8   2   8   24.66    0.52
  -8   2  -8   23.66    0.53
  -8  -2   8   23.53    0.55
  -8   2  -8   24.43    0.54
  -8   2  -8   23.82    0.59
  -8  -2  -9    2.36    0.16
  -8   2   9    2.66    0.20
  -8   2   9    2.61    0.18
   8   2  -9    2.70    0.19
  -8  -2  -9    2.58    0.18
  -8  -2  -9    2.24    0.22
   8  -2   9    2.72    0.17
   8  -2   9    2.42    0.19
  -8  -2   9    2.49    0.19
  -8   2  -9    2.48    0.18
   8   2   9    2.43    0.16
  -8  -2   9    2.11    0.18
   8   2   9    2.14    0.18
   8  -2  -9    2.84    0.19
  -8   2  -9    2.17    0.21
  -8   2  -9    2.79    0.17
  -8  -2 -10   14.76    0.39
   8   2 -10   14.91    0.40
  -8   2  10   14.65    0.40
   8  -2  10   14.67    0.39
  -8   2  10   14.46    0.41
   8  -2  10   14.86    0.41
  -8  -2 -10   14.73    0.45
  -8  -2 -10   14.46    0.38
   8   2  10   14.68    0.40
  -8   2 -10   14.73    0.39
  -8   2 -10   14.31    0.39
   8  -2 -10   14.67    0.40
  -8  -2  10   14.15    0.39
  -8   2 -10   14.56    0.45
  -8  -2  10   15.02    0.41
   8   2 -11   -0.07    0.13
   8  -2  11    0.00    0.10
  -8   2  11    0.13    0.11
  -8  -2 -11   -0.03    0.10
   8  -2  11    0.03    0.12
  -8   2  11   -0.04    0.12
  -8  -2 -11    0.01    0.13
  -8   2 -11    0.03    0.10
  -8  -2  11    0.01    0.12
  -8  -2  11    0.03    0.12
   8   2  11    0.00    0.11
   8  -2 -11    0.03    0.12
  -8   2 -11    0.14    0.11
  -8   2 -11   -0.05    0.13
  -8  -2 -12    0.50    0.13
  -8   2  12    0.49    0.14
   8  -2  12    0.68    0.14
  -8  -2 -12    0.42    0.23
  -8   2 -12    0.46    0.16
  -8   2 -12    0.53    0.13
  -8  -2  12    0.55    0.15
  -8   2 -12    0.53    0.13
  -8  -2  12    0.31    0.13
   8   2  12    0.20    0.13
   8  -2  13    0.35    0.14
  -8   2  13    0.30    0.15
  -8   2 -13    0.25    0.13
   8   2  13    0.06    0.14
  -8  -2  13    0.33    0.15
  -8  -2  13    0.33    0.15
  -8   2  14    1.13    0.19
   8  -2  14    1.10    0.18
   8   2  14    1.10    0.18
  -8  -2  14    1.21    0.19
   8  -2  15    0.11    0.16
  -8   2  15    0.13    0.18
   8   2  15    0.15    0.17
  -8  -2  15    0.21    0.18
   8  -2  16    0.30    0.20
   8   2  16    0.38    0.19
  -9   2   0    3.91    0.14
  -9  -2   0    3.43    0.14
   9   2   0    3.79    0.15
  -9  -2   0    4.13    0.17
  -9   2   0    4.05    0.17
   9  -2   0    3.71    0.15
  -9  -2   0    3.62    0.14
  -9   2   0    3.73    0.14
  -9  -2   0    3.42    0.14
   9  -2   1   51.69    0.96
   9   2  -1   50.80    0.97
  -9   2   1   51.05    0.96
  -9  -2  -1   50.90    0.96
  -9   2   1   50.74    0.97
  -9  -2  -1   50.21    0.97
  -9   2   1   49.55    0.99
  -9  -2  -1   50.21    1.01
  -9   2   1   50.31    0.97
  -9  -2  -1   51.06    0.97
  -9  -2   1   45.30    0.91
   9  -2  -1   44.26    0.88
  -9  -2   1   46.22    0.87
   9   2   1   46.35    0.88
  -9   2  -1   45.74    0.91
  -9   2  -1   45.81    0.88
  -9   2  -1   45.62    0.88
  -9  -2   1   43.97    0.88
  -9  -2   1   46.90    0.88
  -9   2  -1   46.27    0.88
  -9   2   2   24.18    0.50
   9  -2   2   23.70    0.49
  -9   2   2   23.33    0.50
  -9   2   2   23.83    0.51
  -9  -2  -2   23.55    0.49
  -9  -2  -2   24.50    0.50
  -9  -2  -2   23.42    0.50
  -9  -2  -2   23.23    0.53
   9   2  -2   23.25    0.50
   9  -2   2   24.21    0.49
  -9   2   2   24.19    0.48
  -9   2  -2   22.72    0.47
  -9  -2   2   22.44    0.46
   9   2   2   22.53    0.47
   9   2   2   22.45    0.46
  -9   2  -2   22.60    0.47
  -9   2  -2   21.98    0.51
   9  -2  -2   22.14    0.48
  -9  -2   2   22.11    0.47
  -9   2  -2   21.86    0.47
  -9  -2   2   22.40    0.50
  -9  -2   2   22.50    0.48
  -9  -2  -3   42.08    0.88
  -9   2   3   43.29    0.84
   9  -2   3   43.69    0.84
  -9  -2  -3   42.76    0.84
   9  -2   3   43.29    0.82
  -9   2   3   42.90    0.81
  -9   2   3   43.10    0.84
  -9  -2  -3   41.73    0.83
  -9   2   3   42.47    0.84
  -9  -2  -3   43.15    0.83
   9   2  -3   42.77    0.85
  -9   2  -3   40.96    0.86
   9  -2  -3   40.95    0.82
  -9  -2   3   41.27    0.82
   9   2   3   41.38    0.80
  -9  -2   3   41.43    0.81
  -9   2  -3   42.45    0.82
  -9  -2   3   41.86    0.80
   9   2   3   42.20    0.81
  -9   2  -3   41.27    0.81
  -9   2  -3   41.13    0.81
  -9  -2   3   41.30    0.83
   9   2  -4    0.86    0.10
   9  -2   4    0.78    0.09
  -9   2   4    1.00    0.09
  -9  -2  -4    0.85    0.09
  -9   2   4    1.04    0.09
  -9   2   4    0.93    0.10
   9  -2   4    0.84    0.07
  -9  -2  -4    0.94    0.12
  -9  -2  -4    0.77    0.09
  -9   2   4    0.70    0.09
  -9  -2  -4    0.94    0.09
  -9  -2   4    1.35    0.10
  -9   2  -4    1.32    0.11
  -9  -2   4    1.05    0.12
   9  -2  -4    0.75    0.09
  -9   2  -4    0.84    0.09
  -9   2  -4    0.98    0.11
  -9   2  -4    0.89    0.09
   9   2   4    1.02    0.09
   9   2   4    0.91    0.08
  -9  -2   4    1.09    0.10
  -9  -2   4    1.01    0.08
   9  -2   5   14.00    0.30
  -9   2   5   14.25    0.34
  -9  -2  -5   14.88    0.39
  -9  -2  -5   14.20    0.34
   9  -2   5   13.81    0.34
  -9  -2  -5   14.13    0.33
  -9   2   5   14.18    0.31
  -9   2   5   13.98    0.35
   9   2  -5   13.68    0.35
  -9   2   5   13.67    0.35
  -9  -2  -5   14.32    0.34
  -9  -2   5   14.12    0.34
  -9   2  -5   13.71    0.34
   9  -2  -5   13.49    0.35
   9   2   5   13.59    0.33
  -9   2  -5   13.40    0.34
  -9  -2   5   14.41    0.35
  -9  -2   5   14.02    0.35
   9   2   5   13.84    0.31
  -9   2  -5   14.27    0.39
  -9  -2   5   14.22    0.32
  -9   2  -5   13.59    0.34
  -9  -2  -6    0.54    0.11
  -9  -2  -6    0.58    0.08
  -9  -2  -6    0.51    0.09
  -9   2   6    0.59    0.10
  -9   2   6    0.58    0.10
  -9  -2  -6    0.48    0.09
   9  -2   6    0.48    0.09
   9   2  -6    0.73    0.11
   9  -2  -6    0.78    0.10
  -9   2  -6    0.75    0.09
  -9  -2   6    0.76    0.10
  -9   2  -6    0.80    0.10
  -9   2  -6    0.87    0.10
  -9  -2   6    0.76    0.10
  -9  -2   6    1.00    0.11
  -9  -2   6    0.94    0.09
  -9   2  -6    0.59    0.11
   9   2   6    1.02    0.10
  -9   2   7   38.98    0.79
  -9  -2  -7   38.52    0.77
  -9  -2  -7   37.52    0.83
   9  -2   7   37.98    0.79
  -9  -2  -7   37.80    0.78
   9  -2   7   39.26    0.78
  -9  -2  -7   38.96    0.79
  -9   2   7   37.36    0.79
   9   2  -7   37.78    0.79
   9   2   7   37.42    0.77
  -9   2  -7   37.48    0.83
  -9   2  -7   38.13    0.78
   9  -2  -7   37.39    0.79
  -9   2  -7   38.49    0.78
  -9   2  -7   38.03    0.78
  -9  -2   7   38.08    0.79
  -9  -2   7   38.25    0.79
  -9  -2  -8   24.40    0.53
   9  -2   8   23.39    0.54
  -9   2   8   23.20    0.56
   9   2  -8   24.39    0.55
   9  -2   8   23.82    0.54
  -9  -2  -8   23.65    0.54
  -9  -2  -8   24.30    0.59
  -9   2   8   24.01    0.55
   9  -2  -8   25.12    0.58
   9   2   8   25.75    0.57
  -9  -2   8   26.67    0.58
  -9   2  -8   24.96    0.57
  -9   2  -8   25.32    0.57
  -9  -2   8   26.77    0.59
  -9   2  -8   25.68    0.63
   9   2   8   25.54    0.56
  -9  -2  -9   11.31    0.39
   9  -2   9   12.04    0.33
   9   2  -9   11.83    0.36
  -9  -2  -9   12.20    0.34
  -9  -2  -9   11.58    0.32
   9  -2   9   11.80    0.34
  -9   2   9   12.28    0.35
  -9   2   9   11.35    0.36
   9   2   9   11.67    0.33
   9   2   9   11.57    0.35
  -9   2  -9   12.46    0.34
  -9  -2   9   12.28    0.36
  -9   2  -9   11.67    0.34
  -9   2  -9   12.09    0.40
  -9  -2   9   11.32    0.35
   9  -2  -9   11.58    0.35
  -9  -2 -10   25.12    0.57
  -9  -2 -10   24.77    0.58
  -9  -2 -10   24.92    0.65
  -9   2  10   25.37    0.59
  -9   2  10   25.33    0.61
   9   2 -10   25.45    0.59
   9  -2  10   25.06    0.57
   9  -2  10   24.63    0.59
  -9   2 -10   25.20    0.66
  -9  -2  10   25.18    0.60
   9  -2 -10   27.18    0.60
   9   2  10   24.52    0.59
  -9   2 -10   25.03    0.58
  -9  -2  10   25.31    0.61
  -9   2 -10   25.94    0.59
   9   2 -11   10.84    0.36
   9  -2  11   11.83    0.38
  -9   2  11   11.22    0.36
  -9  -2 -11   11.49    0.35
  -9   2  11   10.71    0.38
   9  -2  11   11.61    0.35
  -9  -2 -11   12.30    0.42
  -9   2 -11   11.25    0.36
   9  -2 -11   11.42    0.36
  -9  -2  11   11.64    0.37
  -9  -2  11   10.75    0.37
   9   2  11   10.99    0.36
  -9   2 -11   10.85    0.41
  -9   2 -11   11.19    0.35
  -9  -2 -12   12.22    0.38
   9  -2  12   11.64    0.39
  -9  -2 -12   11.84    0.44
  -9   2  12   12.04    0.41
  -9  -2  12   11.02    0.38
  -9   2 -12   11.66    0.37
   9   2  12   12.24    0.39
  -9   2 -12   12.02    0.44
  -9  -2  12   10.98    0.40
  -9   2  13    4.13    0.28
   9  -2  13    4.28    0.29
   9   2  13    4.28    0.27
  -9  -2  13    5.26    0.30
  -9   2 -13    4.73    0.28
  -9  -2  13    5.31    0.32
   9  -2  14    0.17    0.16
  -9   2  14    0.10    0.17
   9   2  14    0.25    0.17
  -9  -2  14    0.11    0.16
   9  -2  15    1.67    0.22
  -9   2  15    1.76    0.24
  -9  -2  15    1.65    0.23
   9   2  15    1.55    0.22
 -10   2   0   25.73    0.54
 -10  -2   0   25.42    0.53
  10   2   0   25.58    0.54
 -10  -2   0   25.49    0.53
  10  -2   0   26.16    0.54
 -10  -2   0   25.13    0.54
 -10   2   0   25.94    0.57
 -10  -2   0   25.60    0.57
 -10   2   0   26.06    0.53
 -10   2   0   26.11    0.54
 -10   2   1   10.07    0.25
  10   2  -1   10.55    0.27
 -10   2   1    9.90    0.27
 -10  -2  -1   10.30    0.30
 -10   2   1   10.23    0.29
 -10  -2  -1   10.63    0.26
 -10  -2  -1    9.76    0.27
 -10  -2  -1    9.88    0.26
  10  -2   1    9.93    0.26
 -10   2   1   10.49    0.27
 -10  -2   1    9.72    0.27
 -10  -2   1    9.96    0.26
 -10   2  -1   10.60    0.30
 -10   2  -1   10.11    0.27
 -10   2  -1   10.12    0.26
 -10  -2   1   10.09    0.26
  10  -2  -1    9.87    0.27
 -10  -2   1   10.18    0.29
  10   2   1   10.01    0.26
  10  -2   2   25.73    0.54
 -10   2   2   26.43    0.57
 -10  -2  -2   26.10    0.54
 -10  -2  -2   26.39    0.55
  10  -2   2   27.32    0.55
 -10   2   2   26.28    0.53
 -10  -2  -2   26.02    0.55
  10   2  -2   26.27    0.56
 -10   2   2   26.14    0.56
 -10  -2  -2   25.56    0.59
 -10   2   2   26.54    0.55
 -10   2  -2   25.22    0.58
 -10   2  -2   26.07    0.54
 -10  -2   2   26.02    0.54
 -10   2  -2   25.09    0.54
 -10  -2   2   25.21    0.56
 -10   2  -2   25.69    0.54
 -10  -2   2   25.74    0.53
  10   2   2   25.65    0.53
 -10  -2   2   25.92    0.55
  10   2   2   25.62    0.53
  10  -2  -2   25.51    0.55
  10  -2   3   38.18    0.76
 -10  -2  -3   36.97    0.75
 -10   2   3   37.05    0.76
  10   2  -3   37.55    0.76
 -10  -2  -3   37.53    0.76
 -10   2   3   37.82    0.76
  10  -2   3   38.86    0.74
 -10  -2  -3   38.66    0.75
 -10  -2  -3   36.75    0.80
 -10   2   3   37.21    0.76
 -10   2   3   38.64    0.73
  10   2   3   35.89    0.71
 -10  -2   3   36.26    0.73
  10   2   3   36.62    0.72
 -10  -2   3   35.99    0.74
 -10   2  -3   36.13    0.73
 -10  -2   3   36.49    0.75
 -10   2  -3   36.40    0.73
 -10   2  -3   36.01    0.78
 -10   2  -3   36.04    0.73
 -10  -2   3   36.07    0.71
  10  -2  -3   35.88    0.74
 -10   2   4   26.46    0.57
 -10  -2  -4   26.51    0.61
  10  -2   4   26.99    0.54
 -10  -2  -4   26.83    0.56
 -10   2   4   26.50    0.57
 -10   2   4   26.28    0.57
  10  -2   4   27.77    0.57
 -10  -2  -4   26.33    0.56
 -10  -2  -4   26.53    0.57
  10   2  -4   25.99    0.57
 -10   2   4   26.89    0.54
  10   2   4   25.41    0.55
 -10   2  -4   25.82    0.55
 -10  -2   4   25.99    0.56
 -10   2  -4   26.77    0.56
  10   2   4   25.95    0.53
 -10  -2   4   26.02    0.57
 -10  -2   4   26.48    0.54
 -10   2  -4   25.78    0.60
 -10  -2   4   25.77    0.56
 -10   2  -4   26.38    0.56
  10  -2  -4   26.22    0.57
  10  -2   5   47.93    0.95
 -10  -2  -5   47.74    0.95
 -10   2   5   48.15    0.96
 -10  -2  -5   47.77    0.95
 -10   2   5   47.37    0.91
  10   2  -5   48.85    0.96
  10  -2   5   48.23    0.94
 -10  -2  -5   47.23    1.00
 -10   2   5   49.03    0.96
 -10   2   5   47.76    0.94
 -10  -2  -5   49.00    0.95
 -10  -2   5   49.43    0.99
  10   2   5   50.78    0.98
  10   2   5   49.88    0.95
  10  -2  -5   50.01    0.99
 -10   2  -5   49.38    1.03
 -10   2  -5   49.48    0.98
 -10  -2   5   51.48    0.96
 -10   2  -5   50.61    0.99
 -10   2  -5   49.15    0.98
 -10  -2   5   50.84    0.99
 -10  -2   5   49.22    0.99
 -10  -2  -6   27.56    0.65
 -10  -2  -6   27.67    0.60
 -10  -2  -6   28.00    0.59
  10  -2   6   27.39    0.60
 -10   2   6   28.41    0.61
  10   2  -6   27.83    0.61
 -10  -2  -6   28.17    0.60
 -10   2   6   28.10    0.61
 -10   2  -6   27.77    0.61
 -10   2  -6   28.73    0.62
 -10  -2   6   28.23    0.62
 -10  -2   6   29.25    0.62
  10   2   6   27.79    0.60
 -10  -2   6   28.90    0.62
 -10   2  -6   28.72    0.67
 -10  -2   6   28.77    0.58
  10  -2  -6   28.54    0.62
 -10   2  -6   28.01    0.61
  10  -2   7   10.19    0.30
  10   2  -7   10.05    0.32
 -10  -2  -7    9.75    0.29
 -10  -2  -7    9.94    0.29
 -10   2   7   10.81    0.31
 -10  -2  -7   10.13    0.31
 -10   2   7   10.14    0.32
 -10  -2  -7   10.20    0.35
 -10  -2   7   10.88    0.32
 -10   2  -7   10.56    0.30
 -10   2  -7   10.80    0.36
 -10  -2   7   10.67    0.32
  10   2   7   10.09    0.30
  10  -2  -7   10.79    0.32
 -10   2  -7   11.07    0.32
 -10   2  -7   10.89    0.32
 -10  -2  -8    6.72    0.30
  10   2  -8    6.86    0.27
 -10   2   8    7.57    0.28
 -10   2   8    6.56    0.26
 -10  -2  -8    6.89    0.26
  10  -2   8    6.84    0.25
 -10  -2  -8    7.61    0.25
  10  -2   8    6.49    0.26
  10  -2  -8    7.11    0.27
 -10  -2   8    6.68    0.26
 -10   2  -8    7.35    0.25
  10   2   8    6.88    0.24
 -10   2  -8    6.65    0.26
 -10   2  -8    7.19    0.26
 -10   2  -8    7.12    0.31
 -10  -2   8    7.46    0.27
  10   2   8    6.79    0.25
  10  -2   9    4.72    0.24
 -10   2   9    5.53    0.24
 -10   2   9    5.55    0.26
  10  -2   9    5.86    0.24
 -10  -2  -9    5.74    0.23
 -10  -2  -9    5.32    0.25
  10   2  -9    5.68    0.26
 -10  -2  -9    5.43    0.29
  10  -2  -9    5.23    0.26
  10   2   9    5.57    0.23
 -10  -2   9    5.13    0.24
 -10   2  -9    4.92    0.23
 -10   2  -9    5.13    0.30
 -10   2  -9    5.03    0.25
 -10  -2   9    5.25    0.26
  10   2   9    5.47    0.24
 -10  -2 -10    7.07    0.28
 -10   2  10    7.56    0.31
  10  -2  10    6.84    0.29
 -10   2  10    6.96    0.28
  10   2 -10    6.81    0.29
 -10  -2 -10    6.36    0.34
  10  -2  10    7.07    0.27
 -10  -2 -10    6.32    0.26
 -10   2 -10    6.84    0.29
 -10   2 -10    7.00    0.27
 -10  -2  10    6.79    0.29
 -10  -2  10    6.67    0.30
  10   2  10    6.79    0.28
 -10   2 -10    6.73    0.33
  10  -2 -10    6.58    0.29
 -10  -2 -11    2.72    0.27
  10  -2  11    2.23    0.18
  10   2 -11    1.89    0.18
 -10   2  11    2.67    0.22
 -10  -2 -11    2.33    0.22
  10  -2  11    2.28    0.22
 -10   2  11    2.02    0.19
 -10   2 -11    1.93    0.21
 -10  -2  11    2.07    0.19
 -10  -2  11    2.13    0.19
  10   2  11    2.39    0.22
 -10   2 -11    2.02    0.17
 -10   2 -11    2.19    0.18
  10  -2 -11    2.10    0.19
 -10   2  12    0.95    0.17
 -10   2  12    0.67    0.21
  10  -2  12    0.90    0.16
 -10  -2 -12    0.97    0.15
 -10  -2 -12    0.74    0.23
 -10  -2  12    0.87    0.17
 -10  -2  12    0.95    0.16
  10   2  12    0.87    0.16
 -10   2 -12    0.96    0.16
  10  -2 -12    0.93    0.17
 -10   2  13    3.24    0.29
 -10  -2 -13    3.04    0.26
  10  -2  13    3.16    0.26
 -10  -2  13    3.04    0.27
 -10  -2  13    3.19    0.28
 -10   2 -13    3.24    0.26
  10   2  13    2.83    0.26
 -10   2  14    0.80    0.20
  10  -2  14    0.80    0.19
 -10  -2  14    0.87    0.19
  10   2  14    0.72    0.19
  10  -2  15    8.09    0.41
 -10   2  15    7.28    0.40
 -10  -2  15    8.95    0.42
  10   2  15    8.50    0.40
  11  -2   0   16.95    0.40
  11   2   0   17.07    0.40
 -11   2   0   17.24    0.39
 -11   2   0   17.51    0.40
 -11   2   0   17.54    0.40
 -11  -2   0   16.55    0.40
 -11  -2   0   16.97    0.39
 -11  -2   0   17.57    0.43
 -11  -2   0   17.25    0.39
 -11   2   0   17.14    0.43
 -11   2   1    6.57    0.22
 -11  -2  -1    6.61    0.21
 -11  -2  -1    6.60    0.25
  11   2  -1    7.28    0.22
 -11  -2  -1    6.25    0.21
  11  -2   1    7.34    0.22
 -11   2   1    6.59    0.22
 -11   2   1    6.36    0.20
 -11   2   1    7.01    0.24
 -11  -2  -1    6.84    0.22
  11  -2  -1    5.92    0.21
 -11   2  -1    5.99    0.20
 -11   2  -1    6.01    0.20
 -11  -2   1    5.97    0.20
 -11   2  -1    6.36    0.24
 -11  -2   1    6.07    0.23
 -11  -2   1    5.79    0.20
 -11  -2   1    5.69    0.21
 -11   2  -1    5.82    0.21
  11   2   1    5.66    0.20
  11   2  -2   19.56    0.45
 -11  -2  -2   19.28    0.44
 -11   2   2   19.09    0.46
 -11  -2  -2   19.63    0.48
  11  -2   2   20.13    0.44
 -11   2   2   19.72    0.45
 -11   2   2   19.90    0.42
 -11  -2  -2   19.20    0.44
  11  -2   2   20.02    0.43
 -11   2   2   18.92    0.44
 -11  -2  -2   19.29    0.43
 -11  -2   2   19.14    0.44
 -11  -2   2   19.59    0.43
 -11  -2   2   19.63    0.44
  11  -2  -2   19.49    0.45
 -11   2  -2   18.90    0.44
 -11   2  -2   19.49    0.48
 -11   2  -2   19.86    0.44
 -11  -2   2   19.70    0.47
  11   2   2   19.28    0.43
 -11   2  -2   19.90    0.44
  11   2   2   19.21    0.43
 -11  -2  -3    0.81    0.10
 -11  -2  -3    0.84    0.10
 -11  -2  -3    0.93    0.12
 -11   2   3    0.91    0.10
 -11   2   3    0.90    0.09
  11  -2   3    1.01    0.09
 -11  -2  -3    0.80    0.10
 -11   2   3    1.21    0.14
 -11   2   3    1.02    0.11
  11   2  -3    1.05    0.11
  11  -2   3    1.27    0.11
 -11  -2   3    0.74    0.10
 -11  -2   3    0.94    0.09
  11   2   3    1.23    0.10
 -11   2  -3    0.79    0.10
 -11   2  -3    0.79    0.10
  11   2   3    0.94    0.10
 -11   2  -3    1.01    0.10
 -11   2  -3    0.73    0.12
 -11  -2   3    0.82    0.11
  11  -2  -3    0.89    0.11
 -11  -2   3    0.83    0.11
 -11   2   4   11.80    0.32
 -11  -2  -4   12.04    0.31
 -11  -2  -4   11.78    0.31
  11   2  -4   11.83    0.33
 -11  -2  -4   11.90    0.37
  11  -2   4   12.03    0.31
 -11   2   4   12.11    0.32
 -11  -2  -4   12.08    0.32
  11  -2   4   11.89    0.29
 -11   2   4   11.67    0.33
 -11   2   4   11.98    0.29
 -11   2  -4   12.04    0.32
  11   2   4   12.10    0.30
  11   2   4   12.40    0.31
 -11  -2   4   11.87    0.34
  11  -2  -4   12.11    0.33
 -11   2  -4   11.58    0.32
 -11   2  -4   12.23    0.37
 -11   2  -4   12.22    0.32
 -11  -2   4   12.06    0.33
 -11  -2   4   12.07    0.30
 -11  -2   4   12.05    0.32
 -11  -2  -5    4.70    0.25
 -11  -2  -5    4.46    0.20
 -11  -2  -5    4.76    0.19
  11   2  -5    4.58    0.21
 -11   2   5    4.76    0.24
 -11   2   5    4.91    0.20
 -11  -2  -5    4.66    0.19
  11  -2   5    4.51    0.19
 -11   2   5    4.79    0.21
  11   2   5    4.89    0.19
 -11  -2   5    5.04    0.22
  11   2   5    4.86    0.18
 -11   2  -5    4.82    0.21
 -11  -2   5    4.53    0.18
 -11  -2   5    4.39    0.21
 -11   2  -5    4.64    0.20
  11  -2  -5    4.72    0.22
 -11   2  -5    5.32    0.20
 -11  -2   5    4.79    0.21
 -11   2  -5    5.24    0.25
  11   2  -6    1.73    0.15
 -11  -2  -6    1.97    0.20
 -11  -2  -6    1.65    0.15
 -11  -2  -6    1.85    0.15
 -11   2   6    1.46    0.14
  11  -2   6    1.74    0.16
 -11   2   6    1.47    0.13
 -11  -2  -6    1.86    0.15
 -11  -2   6    1.70    0.16
 -11   2  -6    1.46    0.13
 -11   2  -6    1.68    0.17
  11   2   6    1.68    0.15
 -11  -2   6    1.47    0.21
 -11  -2   6    1.54    0.14
 -11   2  -6    1.51    0.13
  11  -2  -6    1.68    0.15
 -11   2  -6    1.53    0.15
 -11   2   7    1.61    0.15
 -11  -2  -7    1.54    0.13
  11  -2   7    1.65    0.15
 -11  -2  -7    1.64    0.15
 -11   2   7    1.54    0.15
 -11  -2  -7    1.72    0.21
  11   2  -7    1.74    0.16
 -11  -2  -7    1.67    0.15
 -11   2  -7    1.69    0.16
 -11  -2   7    1.66    0.15
  11  -2  -7    2.03    0.19
 -11   2  -7    1.90    0.21
 -11  -2   7    1.73    0.15
  11   2   7    1.64    0.13
 -11   2  -7    1.83    0.15
 -11   2  -7    1.78    0.16
 -11  -2  -8    0.85    0.16
 -11  -2  -8    0.93    0.13
 -11  -2  -8    0.84    0.12
  11   2  -8    0.86    0.14
  11  -2   8    1.04    0.13
 -11  -2  -8    0.94    0.12
 -11   2   8    0.92    0.14
  11  -2   8    0.96    0.13
 -11   2   8    0.80    0.13
 -11  -2   8    0.67    0.13
  11   2   8    1.01    0.12
  11  -2  -8    0.83    0.14
 -11  -2   8    0.94    0.14
 -11   2  -8    0.80    0.13
 -11   2  -8    0.88    0.12
 -11   2  -8    1.03    0.16
 -11   2  -8    0.97    0.13
 -11   2   9    6.10    0.28
  11  -2   9    6.59    0.26
  11  -2   9    6.26    0.28
 -11  -2  -9    6.21    0.25
 -11   2   9    7.14    0.27
 -11  -2  -9    6.46    0.28
 -11  -2  -9    6.69    0.33
  11   2  -9    6.43    0.29
 -11   2  -9    5.98    0.26
 -11   2  -9    5.66    0.25
 -11   2  -9    6.74    0.34
 -11  -2   9    5.74    0.27
  11   2   9    5.82    0.26
  11   2   9    5.75    0.24
 -11  -2   9    5.83    0.27
  11  -2  -9    5.79    0.27
  11  -2  10    6.84    0.27
 -11  -2 -10    6.42    0.29
 -11   2  10    6.76    0.30
  11   2 -10    6.97    0.30
 -11   2  10    6.10    0.28
 -11  -2 -10    6.50    0.34
 -11  -2 -10    6.34    0.27
  11  -2  10    6.73    0.29
 -11  -2  10    5.97    0.28
 -11   2 -10    6.27    0.29
 -11   2 -10    5.89    0.33
  11   2  10    6.53    0.28
 -11  -2  10    6.61    0.29
  11  -2 -10    6.89    0.30
 -11   2 -10    6.29    0.27
 -11  -2 -11    1.19    0.20
  11  -2  11    1.11    0.16
 -11   2  11    1.30    0.17
 -11  -2 -11    1.09    0.16
 -11   2  11    1.03    0.17
  11   2 -11    1.34    0.17
 -11   2 -11    1.01    0.15
 -11  -2  11    1.18    0.16
  11   2  11    0.93    0.15
 -11  -2  11    1.00    0.16
 -11   2 -11    1.02    0.15
  11  -2 -11    1.08    0.17
 -11   2  12    4.02    0.29
  11  -2  12    3.79    0.27
 -11   2  12    3.52    0.31
 -11  -2 -12    3.17    0.25
 -11   2 -12    3.88    0.27
  11  -2 -12    4.05    0.29
 -11  -2  12    3.43    0.27
  11   2  12    3.71    0.27
 -11  -2  12    3.57    0.27
 -11   2  13    0.14    0.16
  11  -2  13    0.22    0.16
 -11  -2 -13    0.32    0.16
  11   2  13    0.20    0.15
 -11  -2  13    0.26    0.17
 -11  -2  13    0.29    0.16
 -11   2 -13    0.30    0.16
 -11   2  14    1.01    0.20
  11  -2  14    1.01    0.20
  11   2  14    0.96    0.19
 -11  -2  14    0.97    0.20
 -11   2 -14    1.00    0.19
  11  -2  15    0.98    0.21
  11   2  15    0.82    0.21
 -12   2   0    0.77    0.10
 -12   2   0    0.61    0.10
 -12  -2   0    0.67    0.09
  12   2   0    0.57    0.10
 -12   2   0    0.54    0.10
 -12   2   0    0.73    0.10
 -12  -2   0    0.66    0.09
  12  -2   0    0.63    0.10
 -12  -2   0    0.58    0.10
 -12  -2   0    0.63    0.12
 -12  -2  -1    4.99    0.19
 -12   2   1    5.40    0.19
 -12  -2  -1    4.81    0.20
 -12   2   1    4.92    0.20
 -12  -2  -1    4.69    0.20
 -12  -2  -1    5.02    0.23
 -12   2   1    5.21    0.22
  12   2  -1    5.12    0.21
  12  -2   1    5.51    0.20
 -12  -2   1    5.04    0.20
 -12   2  -1    5.24    0.20
  12   2   1    5.15    0.20
 -12  -2   1    4.86    0.20
  12  -2  -1    5.56    0.21
 -12  -2   1    5.16    0.23
 -12  -2   1    4.97    0.20
 -12   2  -1    5.48    0.24
 -12   2  -1    4.87    0.20
 -12   2  -1    5.08    0.20
 -12   2   2   11.18    0.31
  12   2  -2   11.60    0.32
 -12  -2  -2   10.85    0.31
 -12   2   2   10.63    0.31
  12  -2   2   11.22    0.30
 -12   2   2   11.15    0.33
 -12  -2  -2   10.86    0.30
 -12  -2  -2   10.87    0.30
 -12   2   2   11.10    0.29
 -12  -2  -2   11.42    0.35
  12  -2   2   11.79    0.31
 -12   2  -2   11.15    0.34
 -12   2  -2   10.44    0.30
 -12   2  -2   10.78    0.30
 -12  -2   2   11.07    0.33
 -12  -2   2   10.93    0.31
 -12  -2   2   10.69    0.29
  12   2   2   10.95    0.29
 -12   2  -2   10.91    0.30
  12   2   2   10.22    0.29
 -12  -2   2   10.54    0.30
  12  -2  -2   10.59    0.31
 -12   2   3   27.45    0.59
  12  -2   3   27.62    0.58
 -12  -2  -3   26.96    0.63
  12   2  -3   26.44    0.60
  12  -2   3   26.71    0.56
 -12   2   3   26.99    0.60
 -12  -2  -3   26.96    0.59
 -12   2   3   25.98    0.59
 -12  -2  -3   26.73    0.58
 -12   2   3   27.00    0.56
 -12  -2  -3   26.43    0.57
 -12  -2   3   28.77    0.61
 -12  -2   3   28.04    0.63
  12   2   3   27.37    0.59
 -12   2  -3   29.20    0.61
 -12   2  -3   27.59    0.66
 -12   2  -3   28.74    0.61
 -12  -2   3   28.00    0.59
 -12  -2   3   28.21    0.62
  12  -2  -3   28.31    0.62
 -12   2  -3   28.19    0.60
  12   2   3   28.05    0.59
 -12   2   4   48.32    0.93
  12  -2   4   48.33    0.96
 -12   2   4   45.92    0.96
 -12  -2  -4   47.79    0.95
 -12  -2  -4   47.73    0.96
 -12   2   4   48.15    0.97
 -12  -2  -4   48.07    0.96
  12  -2   4   47.99    0.93
 -12  -2  -4   48.45    1.02
 -12   2   4   47.91    0.97
  12   2  -4   48.60    0.97
 -12  -2   4   48.46    0.97
 -12   2  -4   47.78    0.97
 -12   2  -4   48.76    0.97
 -12  -2   4   48.92    0.98
 -12   2  -4   48.72    0.97
  12   2   4   48.36    0.95
 -12   2  -4   46.66    1.01
 -12  -2   4   48.05    0.99
  12   2   4   47.32    0.94
  12  -2  -4   49.69    0.98
 -12  -2   4   47.45    0.94
 -12  -2  -5   27.14    0.58
 -12  -2  -5   26.13    0.64
 -12   2   5   25.31    0.59
  12  -2   5   26.05    0.58
 -12  -2  -5   26.11    0.57
 -12   2   5   26.83    0.59
 -12  -2  -5   25.86    0.58
  12   2  -5   25.33    0.59
  12   2   5   25.23    0.56
  12   2   5   25.45    0.57
 -12   2  -5   26.24    0.59
  12  -2  -5   25.48    0.59
 -12  -2   5   26.82    0.55
 -12   2  -5   25.83    0.58
 -12   2  -5   27.48    0.59
 -12  -2   5   25.71    0.59
 -12  -2   5   25.41    0.59
 -12  -2   5   26.88    0.59
 -12   2  -5   26.40    0.64
 -12  -2  -6   38.28    0.88
  12  -2   6   40.30    0.82
 -12  -2  -6   40.26    0.81
 -12  -2  -6   39.43    0.82
 -12  -2  -6   39.44    0.81
 -12   2   6   38.89    0.82
 -12   2   6   38.03    0.83
  12   2  -6   38.87    0.83
 -12   2  -6   36.82    0.85
  12  -2  -6   37.73    0.80
 -12  -2   6   37.11    0.80
 -12  -2   6   37.76    0.80
 -12   2  -6   37.97    0.79
 -12   2  -6   37.84    0.80
 -12   2  -6   37.26    0.79
  12   2   6   37.94    0.78
 -12  -2  -7    8.44    0.34
 -12   2   7    7.46    0.28
 -12  -2  -7    8.30    0.28
  12   2  -7    8.57    0.31
 -12  -2  -7    8.24    0.27
 -12  -2  -7    7.84    0.28
 -12   2   7    7.70    0.29
  12  -2   7    8.14    0.28
  12   2   7    7.51    0.26
  12  -2  -7    7.47    0.29
 -12   2  -7    7.47    0.33
 -12   2  -7    7.68    0.28
 -12   2  -7    7.88    0.27
 -12   2  -7    7.44    0.28
 -12  -2   7    7.89    0.29
 -12  -2   7    7.08    0.27
 -12  -2  -8    8.53    0.29
 -12  -2  -8    8.52    0.29
  12  -2   8    8.88    0.31
  12   2  -8    9.42    0.33
 -12  -2  -8    8.82    0.32
 -12  -2  -8    8.86    0.37
 -12   2   8    9.00    0.32
 -12   2   8    9.32    0.32
  12   2   8    9.15    0.31
 -12   2  -8    9.80    0.38
 -12  -2   8    9.91    0.32
  12  -2  -8   10.47    0.34
 -12   2  -8    9.39    0.32
 -12  -2   8    8.95    0.33
 -12   2  -8    9.43    0.32
 -12   2  -8    8.99    0.31
  12   2  -9    0.32    0.14
 -12   2   9    0.21    0.13
  12  -2   9    0.14    0.12
 -12   2   9    0.30    0.14
 -12  -2  -9    0.28    0.15
  12  -2   9    0.15    0.12
 -12  -2  -9    0.20    0.11
 -12  -2  -9    0.33    0.13
  12  -2  -9    0.32    0.14
  12   2   9    0.16    0.12
 -12   2  -9    0.31    0.13
 -12   2  -9    0.15    0.15
  12   2   9    0.30    0.12
 -12   2  -9    0.12    0.12
 -12  -2   9    0.25    0.13
 -12  -2   9    0.14    0.13
 -12  -2 -10    0.27    0.13
  12   2 -10    0.11    0.14
 -12  -2 -10    0.12    0.16
  12  -2  10    0.25    0.13
  12  -2  10    0.11    0.13
 -12   2  10    0.10    0.14
 -12   2  10    0.37    0.15
 -12  -2  10    0.15    0.14
 -12   2 -10    0.17    0.13
 -12   2 -10    0.21    0.12
  12  -2 -10    0.34    0.15
  12   2  10    0.08    0.12
 -12  -2  10    0.17    0.14
 -12   2  11    1.34    0.18
 -12  -2 -11    1.55    0.18
  12  -2  11    1.33    0.17
  12   2 -11    1.41    0.19
 -12   2  11    1.34    0.18
 -12  -2  11    0.97    0.17
  12   2  11    1.21    0.17
 -12  -2  11    1.31    0.18
 -12   2 -11    1.38    0.16
 -12   2 -11    1.24    0.17
  12  -2 -11    1.31    0.19
  12   2 -12    3.06    0.28
 -12  -2 -12    2.83    0.26
 -12   2  12    3.03    0.28
 -12   2  12    2.60    0.23
  12  -2  12    2.62    0.22
  12  -2 -12    3.05    0.29
  12   2  12    3.13    0.26
 -12   2 -12    3.11    0.25
 -12  -2  12    3.04    0.27
 -12  -2  12    3.10    0.28
  12  -2  13    1.64    0.20
 -12   2  13    1.18    0.21
 -12  -2 -13    1.16    0.19
 -12   2 -13    1.26    0.20
 -12  -2  13    1.23    0.20
 -12  -2  13    1.38    0.20
  12   2  13    1.41    0.20
  12  -2  14    6.05    0.35
 -12   2  14    5.29    0.35
 -12   2 -14    6.21    0.35
  12   2  14    6.50    0.39
 -12  -2  14    5.11    0.36
 -13  -2   0    0.30    0.11
 -13   2   0    0.24    0.10
  13  -2   0    0.30    0.10
  13   2   0    0.28    0.10
 -13   2   0    0.17    0.09
 -13  -2   0    0.35    0.10
 -13   2   0    0.31    0.10
 -13  -2   0    0.25    0.10
 -13   2   0    0.31    0.11
 -13  -2  -1    0.03    0.10
 -13  -2  -1    0.12    0.11
 -13   2   1    0.18    0.09
 -13   2   1    0.22    0.10
  13   2  -1    0.13    0.10
 -13   2   1    0.20    0.10
 -13   2   1    0.25    0.10
  13  -2   1   -0.01    0.09
 -13  -2  -1    0.11    0.09
 -13  -2  -1    0.14    0.09
 -13  -2   1    0.03    0.09
  13  -2  -1    0.09    0.10
 -13   2  -1    0.08    0.11
 -13  -2   1    0.05    0.09
 -13   2  -1    0.12    0.10
 -13  -2   1    0.12    0.11
 -13  -2   1    0.08    0.09
 -13   2  -1    0.00    0.09
  13   2   1    0.07    0.09
 -13   2  -1    0.09    0.09
 -13   2   2    3.63    0.19
 -13  -2  -2    3.86    0.23
 -13   2   2    4.13    0.20
 -13   2   2    3.72    0.21
 -13  -2  -2    3.94    0.20
 -13   2   2    3.70    0.18
  13  -2   2    3.26    0.18
  13   2  -2    3.90    0.21
  13  -2   2    3.72    0.19
 -13  -2  -2    3.96    0.19
 -13  -2  -2    3.41    0.18
  13   2   2    3.55    0.18
 -13  -2   2    3.90    0.22
  13  -2  -2    3.95    0.20
 -13   2  -2    3.58    0.19
 -13  -2   2    3.96    0.19
 -13   2  -2    3.60    0.19
  13   2   2    3.74    0.19
 -13  -2   2    3.70    0.19
 -13  -2   2    3.59    0.18
 -13   2  -2    3.67    0.23
 -13   2  -2    3.39    0.19
  13  -2   3    1.51    0.12
 -13  -2  -3    1.46    0.13
  13  -2   3    1.95    0.15
 -13   2   3    1.83    0.15
 -13  -2  -3    1.25    0.13
 -13   2   3    1.58    0.18
  13   2  -3    1.46    0.14
 -13   2   3    1.63    0.14
 -13  -2  -3    1.40    0.12
 -13  -2  -3    1.64    0.17
 -13   2   3    1.55    0.12
 -13   2  -3    1.45    0.13
  13   2   3    1.59    0.15
  13   2   3    1.72    0.16
 -13   2  -3    1.81    0.16
 -13  -2   3    1.83    0.18
 -13  -2   3    1.37    0.13
 -13  -2   3    1.75    0.16
  13  -2  -3    1.53    0.14
 -13   2  -3    1.66    0.14
 -13   2  -3    1.79    0.20
 -13  -2   3    1.61    0.14
 -13   2   4    4.37    0.22
 -13   2   4    4.16    0.18
 -13  -2  -4    3.94    0.21
 -13  -2  -4    4.24    0.25
 -13  -2  -4    4.11    0.20
 -13   2   4    3.84    0.21
  13  -2   4    4.23    0.19
 -13  -2  -4    4.11    0.20
 -13   2   4    4.19    0.22
  13  -2   4    4.00    0.20
  13   2  -4    4.21    0.23
  13  -2  -4    3.96    0.23
 -13  -2   4    4.01    0.22
 -13   2  -4    3.87    0.21
 -13  -2   4    3.84    0.18
  13   2   4    3.80    0.19
 -13  -2   4    3.96    0.21
  13   2   4    4.49    0.19
 -13   2  -4    4.18    0.21
 -13   2  -4    3.79    0.20
 -13  -2   4    4.00    0.21
 -13   2  -4    4.24    0.25
  13   2  -5    4.21    0.23
 -13  -2  -5    3.58    0.20
 -13  -2  -5    3.98    0.21
 -13   2   5    3.69    0.22
 -13  -2  -5    4.03    0.26
  13  -2   5    3.97    0.21
 -13  -2  -5    3.88    0.20
 -13   2   5    4.30    0.21
 -13   2  -5    3.79    0.21
 -13  -2   5    3.85    0.21
 -13  -2   5    3.50    0.21
 -13   2  -5    3.69    0.20
 -13   2  -5    3.71    0.21
 -13  -2   5    3.67    0.22
  13  -2  -5    3.60    0.22
 -13  -2   5    3.67    0.18
 -13   2  -5    4.33    0.26
  13   2   5    3.90    0.20
 -13  -2  -6    1.86    0.18
 -13   2   6    1.61    0.16
  13  -2   6    1.79    0.15
 -13  -2  -6    2.09    0.19
 -13   2   6    2.03    0.17
  13   2  -6    1.82    0.17
 -13  -2  -6    2.07    0.23
 -13  -2  -6    1.79    0.15
 -13   2  -6    1.58    0.18
 -13  -2   6    1.78    0.16
 -13   2  -6    1.54    0.15
  13   2   6    1.45    0.14
  13  -2  -6    1.62    0.17
 -13   2  -6    1.51    0.15
 -13  -2   6    1.34    0.15
 -13   2  -6    1.79    0.15
 -13   2   7    4.54    0.25
 -13  -2  -7    4.62    0.23
 -13  -2  -7    4.17    0.23
  13  -2   7    4.45    0.23
 -13   2   7    4.29    0.23
 -13  -2  -7    4.96    0.23
 -13  -2  -7    4.91    0.30
  13   2  -7    4.25    0.25
 -13   2  -7    4.67    0.25
 -13   2  -7    4.39    0.30
 -13   2  -7    4.56    0.23
 -13  -2   7    4.53    0.24
 -13   2  -7    4.53    0.24
 -13  -2   7    4.55    0.25
  13  -2  -7    4.37    0.26
  13   2   7    4.86    0.23
  13   2  -8   13.97    0.43
 -13  -2  -8   14.23    0.42
 -13   2   8   14.54    0.43
 -13  -2  -8   14.71    0.41
 -13  -2  -8   14.36    0.49
 -13  -2  -8   15.00    0.41
  13  -2   8   14.27    0.41
 -13   2   8   15.93    0.44
 -13   2  -8   14.54    0.42
 -13   2  -8   16.06    0.50
 -13  -2   8   15.05    0.44
 -13  -2   8   14.47    0.44
 -13   2  -8   14.24    0.41
  13   2   8   14.69    0.41
  13  -2  -8   14.63    0.44
 -13   2  -8   15.13    0.43
 -13   2   9    1.03    0.16
 -13  -2  -9    0.78    0.14
 -13  -2  -9    0.85    0.19
  13  -2   9    1.07    0.15
 -13  -2  -9    1.04    0.16
  13   2  -9    1.18    0.17
  13  -2   9    0.92    0.15
 -13   2   9    0.80    0.16
 -13   2  -9    1.14    0.15
 -13   2  -9    1.08    0.16
  13  -2  -9    1.13    0.17
 -13   2  -9    1.04    0.16
  13   2   9    1.13    0.15
  13   2   9    1.00    0.17
 -13  -2   9    1.15    0.16
 -13  -2   9    0.90    0.16
 -13   2  10    3.25    0.26
 -13  -2 -10    3.31    0.26
  13   2 -10    3.58    0.28
  13  -2  10    3.29    0.24
  13  -2  10    3.39    0.25
 -13   2  10    2.91    0.25
 -13   2 -10    3.36    0.24
 -13  -2  10    3.29    0.25
  13   2  10    3.37    0.24
 -13  -2  10    2.99    0.24
  13  -2 -10    3.39    0.28
 -13   2 -10    4.12    0.27
  13   2 -11    4.90    0.31
 -13   2  11    5.19    0.30
 -13  -2 -11    5.27    0.30
  13  -2  11    4.32    0.29
 -13   2  11    4.67    0.29
 -13  -2  11    5.35    0.30
 -13   2 -11    4.51    0.27
  13   2  11    5.23    0.29
 -13  -2  11    4.78    0.29
  13  -2 -11    4.87    0.32
 -13   2 -11    5.23    0.30
 -13   2  12    0.54    0.17
  13  -2  12    0.58    0.17
 -13   2  12    0.64    0.18
 -13  -2 -12    0.40    0.17
  13   2 -12    0.67    0.18
 -13  -2  12    0.51    0.17
  13   2  12    0.55    0.17
  13  -2 -12    0.82    0.19
 -13   2 -12    0.63    0.17
 -13  -2  12    0.76    0.18
 -13   2  13    0.19    0.18
  13  -2  13    0.37    0.18
 -13  -2 -13    0.51    0.18
  13   2  13    0.48    0.27
 -13  -2  13    0.50    0.18
 -13  -2  13    0.61    0.19
 -13   2 -13    0.34    0.18
  13  -2  14    0.06    0.19
 -13   2 -14    0.06    0.19
 -14   2   0    2.45    0.19
  14  -2   0    2.39    0.20
 -14   2   0    2.13    0.20
 -14  -2   0    2.34    0.18
 -14  -2   0    2.42    0.20
  14   2   0    3.11    0.20
 -14  -2   0    2.84    0.23
 -14  -2   0    2.15    0.17
 -14   2   0    2.33    0.22
 -14   2   0    2.52    0.19
 -14  -2  -1   13.31    0.41
 -14   2   1   12.61    0.36
  14   2  -1   13.39    0.37
  14  -2   1   13.01    0.36
 -14   2   1   13.44    0.40
 -14  -2  -1   12.94    0.36
 -14   2   1   13.28    0.34
 -14   2   1   13.70    0.37
 -14  -2  -1   13.35    0.35
 -14  -2  -1   13.06    0.37
  14  -2  -1   13.88    0.38
  14   2   1   13.77    0.37
 -14   2  -1   13.20    0.42
 -14   2  -1   13.93    0.37
 -14   2  -1   13.87    0.37
 -14   2  -1   14.01    0.37
 -14  -2   1   13.03    0.36
 -14  -2   1   13.61    0.38
 -14  -2   1   13.09    0.41
 -14  -2   1   13.66    0.36
 -14  -2  -2   11.48    0.33
 -14   2   2   10.71    0.35
  14   2  -2   11.41    0.34
  14  -2   2   10.88    0.33
 -14  -2  -2   11.65    0.33
 -14   2   2   11.74    0.31
  14  -2   2   10.89    0.32
 -14   2   2   10.61    0.33
 -14   2   2   10.50    0.33
 -14  -2  -2   11.06    0.32
 -14  -2  -2   10.99    0.37
 -14   2  -2   11.81    0.35
  14  -2  -2   12.32    0.36
 -14   2  -2   12.86    0.40
  14   2   2   11.99    0.34
 -14  -2   2   12.31    0.38
  14   2   2   12.70    0.35
 -14  -2   2   12.15    0.36
 -14  -2   2   12.54    0.35
 -14   2  -2   12.47    0.35
 -14   2  -2   11.91    0.35
 -14  -2   2   12.02    0.34
  14   2  -3   16.53    0.43
 -14   2   3   16.16    0.44
 -14   2   3   16.37    0.39
 -14   2   3   16.26    0.43
 -14  -2  -3   15.90    0.41
 -14  -2  -3   15.56    0.41
  14  -2   3   16.48    0.40
  14  -2   3   16.57    0.41
 -14   2   3   16.66    0.42
 -14  -2  -3   15.69    0.42
 -14  -2  -3   15.91    0.48
  14  -2  -3   17.13    0.44
  14   2   3   16.50    0.41
 -14  -2   3   16.05    0.41
 -14   2  -3   17.03    0.42
 -14   2  -3   17.25    0.42
 -14  -2   3   16.26    0.43
 -14   2  -3   16.22    0.42
 -14  -2   3   16.52    0.45
 -14  -2   3   16.01    0.42
 -14   2  -3   16.84    0.48
  14   2   3   15.80    0.41
 -14  -2  -4   23.92    0.56
  14   2  -4   24.65    0.58
 -14   2   4   24.80    0.58
 -14  -2  -4   24.02    0.56
 -14  -2  -4   23.50    0.56
 -14   2   4   24.96    0.57
 -14  -2  -4   24.08    0.63
  14  -2   4   24.59    0.57
 -14  -2   4   23.43    0.56
  14   2   4   24.24    0.55
  14  -2  -4   23.23    0.57
 -14  -2   4   24.63    0.53
 -14  -2   4   23.60    0.58
 -14   2  -4   23.98    0.56
 -14  -2   4   24.46    0.57
 -14   2  -4   23.72    0.56
 -14   2  -4   24.01    0.56
 -14   2  -4   23.46    0.61
  14   2   4   23.69    0.53
  14   2  -5   14.91    0.43
 -14  -2  -5   15.27    0.41
 -14  -2  -5   16.67    0.49
  14  -2   5   16.15    0.42
 -14   2   5   15.74    0.43
 -14  -2  -5   15.87    0.41
 -14   2   5   14.77    0.42
 -14  -2  -5   15.66    0.42
  14   2   5   15.31    0.40
 -14   2  -5   15.47    0.47
 -14  -2   5   14.76    0.42
 -14   2  -5   14.75    0.41
 -14   2  -5   14.77    0.41
 -14  -2   5   15.29    0.41
  14  -2  -5   15.10    0.43
 -14   2  -5   15.01    0.41
 -14  -2  -6   30.40    0.76
  14   2  -6   29.58    0.70
  14  -2   6   30.63    0.69
 -14  -2  -6   30.57    0.69
 -14   2   6   30.86    0.70
 -14   2   6   31.50    0.70
 -14  -2  -6   31.34    0.70
 -14  -2  -6   31.47    0.69
 -14   2  -6   30.70    0.69
  14   2   6   30.06    0.68
 -14   2  -6   30.85    0.70
 -14   2  -6   32.23    0.77
  14  -2  -6   29.98    0.71
 -14  -2   6   30.99    0.71
 -14   2  -6   30.53    0.69
 -14  -2   6   30.79    0.70
 -14  -2  -7   15.97    0.44
  14   2  -7   16.82    0.47
 -14  -2  -7   17.63    0.53
 -14   2   7   16.43    0.47
  14  -2   7   17.00    0.46
 -14  -2  -7   17.18    0.46
 -14  -2  -7   17.10    0.45
 -14   2   7   16.16    0.46
 -14  -2   7   17.02    0.47
 -14   2  -7   16.57    0.47
 -14   2  -7   16.56    0.46
  14  -2  -7   16.86    0.48
  14   2   7   15.97    0.44
 -14  -2   7   16.81    0.46
 -14   2  -7   17.15    0.45
 -14   2  -7   16.34    0.53
 -14   2   8    3.08    0.25
 -14  -2  -8    2.95    0.23
 -14   2   8    3.07    0.23
  14  -2   8    2.80    0.22
  14   2  -8    2.69    0.24
 -14  -2  -8    2.82    0.21
 -14  -2  -8    2.91    0.35
 -14  -2  -8    3.06    0.25
 -14   2  -8    3.47    0.23
  14   2   8    2.99    0.22
  14  -2  -8    2.96    0.27
 -14   2  -8    3.14    0.23
 -14  -2   8    3.19    0.24
 -14  -2   8    2.82    0.25
 -14   2  -8    3.16    0.24
 -14  -2  -9    2.27    0.20
  14  -2   9    1.87    0.18
  14   2  -9    1.92    0.20
 -14  -2  -9    1.70    0.17
  14  -2   9    1.98    0.18
 -14   2   9    1.86    0.19
 -14   2   9    1.60    0.19
 -14  -2   9    1.85    0.19
 -14   2  -9    1.67    0.18
 -14  -2   9    2.40    0.21
  14  -2  -9    1.64    0.20
 -14   2  -9    2.12    0.20
  14   2   9    1.97    0.18
 -14   2  -9    1.82    0.18
 -14   2  10    0.49    0.16
  14   2 -10    0.20    0.16
 -14  -2 -10    0.40    0.16
  14  -2  10    0.45    0.15
  14  -2  10    0.41    0.15
 -14   2  10    0.66    0.17
 -14  -2  10    0.54    0.16
 -14  -2  10    0.46    0.16
  14   2  10    0.62    0.15
 -14   2 -10    0.82    0.17
 -14   2 -10    0.52    0.15
  14  -2 -10    0.86    0.18
  14   2 -11    0.96    0.20
 -14   2  11    1.02    0.19
  14  -2  11    1.08    0.18
 -14   2  11    1.23    0.19
 -14  -2 -11    1.26    0.19
 -14  -2  11    1.38    0.20
 -14   2 -11    1.25    0.19
 -14   2 -11    1.30    0.24
 -14  -2  11    1.13    0.19
  14  -2 -11    1.24    0.20
  14   2  11    0.97    0.18
  14   2 -12    1.68    0.22
  14  -2  12    1.79    0.21
 -14   2  12    1.70    0.21
 -14   2  12    1.69    0.22
 -14  -2 -12    1.92    0.22
  14  -2 -12    1.48    0.21
 -14  -2  12    1.49    0.22
 -14   2 -12    1.94    0.21
 -14  -2  12    1.56    0.21
 -14  -2 -13    4.15    0.32
  14  -2  13    4.05    0.32
 -14   2  13    3.34    0.28
 -14   2 -13    4.40    0.33
  14  -2 -13    3.95    0.35
 -14  -2  13    3.81    0.34
 -14  -2  13    3.73    0.32
 -15   2   0   36.58    0.79
 -15  -2   0   36.37    0.83
 -15  -2   0   35.67    0.78
 -15  -2   0   36.73    0.76
 -15  -2   0   36.75    0.77
 -15   2   0   36.24    0.76
 -15   2   0   35.88    0.78
  15   2   0   35.68    0.78
  15  -2   0   35.78    0.77
 -15   2   0   35.70    0.82
 -15  -2  -1   30.62    0.67
 -15   2   1   30.98    0.69
  15  -2   1   30.56    0.66
 -15  -2  -1   30.41    0.66
 -15   2   1   30.71    0.65
  15   2  -1   29.05    0.67
 -15   2   1   31.04    0.68
 -15   2   1   30.53    0.71
 -15  -2  -1   30.45    0.73
 -15  -2  -1   29.74    0.68
 -15  -2   1   28.86    0.71
 -15   2  -1   29.66    0.72
 -15  -2   1   30.09    0.66
  15  -2  -1   30.38    0.67
 -15   2  -1   30.16    0.67
 -15   2  -1   30.40    0.66
 -15  -2   1   30.16    0.66
 -15  -2   1   30.51    0.67
  15   2   1   30.27    0.67
 -15   2  -1   30.18    0.66
 -15  -2  -2   23.23    0.55
  15  -2   2   23.58    0.54
 -15   2   2   23.33    0.56
 -15   2   2   22.78    0.53
 -15  -2  -2   22.75    0.54
 -15   2   2   23.27    0.58
  15  -2   2   23.47    0.55
  15   2  -2   23.52    0.56
 -15   2   2   22.64    0.55
 -15  -2  -2   23.49    0.55
 -15  -2  -2   23.67    0.61
  15   2   2   25.46    0.57
 -15  -2   2   25.12    0.59
 -15   2  -2   25.02    0.58
 -15  -2   2   25.42    0.58
 -15  -2   2   24.29    0.62
 -15   2  -2   24.40    0.58
 -15   2  -2   24.97    0.58
 -15   2  -2   24.51    0.64
 -15  -2   2   24.94    0.56
  15   2   2   25.24    0.58
  15  -2  -2   24.62    0.59
 -15   2   3    3.85    0.24
 -15   2   3    3.70    0.22
 -15  -2  -3    3.81    0.27
  15   2  -3    3.59    0.23
 -15  -2  -3    4.56    0.22
 -15  -2  -3    3.94    0.21
  15  -2   3    3.52    0.21
 -15   2   3    4.01    0.22
 -15   2   3    3.92    0.20
 -15  -2  -3    3.58    0.22
  15  -2   3    3.97    0.21
 -15   2  -3    3.83    0.23
 -15   2  -3    4.19    0.22
 -15  -2   3    4.14    0.21
 -15  -2   3    3.74    0.25
 -15  -2   3    4.04    0.21
 -15   2  -3    3.61    0.21
 -15   2  -3    3.73    0.27
  15  -2  -3    4.07    0.24
 -15  -2   3    3.71    0.22
  15   2   3    3.75    0.21
  15   2   3    4.22    0.21
 -15  -2  -4    0.24    0.15
 -15   2   4    0.54    0.13
 -15  -2  -4    0.44    0.12
 -15  -2  -4    0.39    0.13
  15   2  -4    0.42    0.13
 -15  -2  -4    0.36    0.12
  15  -2   4    0.56    0.12
 -15   2   4    0.36    0.13
 -15   2  -4    0.72    0.13
  15   2   4    0.56    0.12
 -15   2  -4    0.64    0.15
 -15  -2   4    0.54    0.14
 -15   2  -4    0.51    0.13
  15   2   4    0.68    0.12
 -15  -2   4    0.73    0.12
 -15  -2   4    0.57    0.13
 -15  -2   4    0.57    0.13
  15  -2  -4    0.53    0.14
 -15   2  -4    0.45    0.13
 -15   2   5    4.19    0.25
 -15  -2  -5    4.41    0.29
 -15  -2  -5    4.31    0.25
 -15  -2  -5    4.40    0.23
  15   2  -5    4.46    0.26
 -15   2   5    4.06    0.25
 -15  -2  -5    4.28    0.23
  15  -2   5    4.67    0.24
 -15   2  -5    4.21    0.29
 -15   2  -5    4.16    0.23
 -15  -2   5    4.60    0.25
 -15   2  -5    5.07    0.24
  15  -2  -5    4.51    0.25
 -15  -2   5    4.66    0.24
  15   2   5    3.87    0.23
 -15   2  -5    4.32    0.24
  15   2  -6    2.05    0.19
 -15  -2  -6    1.68    0.17
 -15   2   6    1.77    0.18
 -15  -2  -6    1.71    0.20
 -15   2   6    1.90    0.19
 -15  -2  -6    1.91    0.17
  15  -2   6    1.97    0.17
 -15  -2  -6    2.24    0.21
 -15   2  -6    2.11    0.18
 -15  -2   6    1.90    0.19
  15   2   6    1.92    0.17
 -15   2  -6    2.08    0.18
 -15   2  -6    2.07    0.18
 -15   2  -6    1.77    0.21
 -15  -2   6    2.14    0.18
  15  -2  -6    1.61    0.18
 -15  -2  -7    8.46    0.32
 -15  -2  -7    9.41    0.32
 -15  -2  -7    8.66    0.34
  15   2  -7    8.50    0.34
  15  -2   7    8.38    0.32
 -15   2   7    9.30    0.35
 -15   2   7    9.10    0.34
  15  -2  -7    9.05    0.35
  15   2   7    8.85    0.32
 -15   2  -7    9.34    0.35
 -15  -2   7    9.67    0.35
 -15  -2   7    9.03    0.34
 -15   2  -7    8.62    0.32
 -15   2  -7    9.20    0.33
  15   2  -8   23.76    0.63
  15  -2   8   24.91    0.61
 -15  -2  -8   26.20    0.61
 -15  -2  -8   24.81    0.63
 -15   2   8   24.80    0.63
 -15   2   8   24.11    0.63
 -15  -2  -8   24.66    0.60
 -15   2  -8   25.10    0.62
 -15  -2   8   25.14    0.63
 -15  -2   8   25.31    0.64
  15  -2  -8   24.34    0.63
 -15   2  -8   25.12    0.62
  15   2   8   25.49    0.61
 -15   2  -8   25.29    0.63
  15   2  -9    8.73    0.37
 -15   2   9    9.06    0.37
  15  -2   9    9.03    0.35
  15  -2   9    8.97    0.36
 -15  -2  -9    9.04    0.34
 -15   2   9    9.23    0.35
 -15  -2  -9    9.02    0.37
  15   2   9    8.67    0.34
 -15   2  -9    8.77    0.34
 -15   2  -9    8.58    0.35
 -15  -2   9    8.87    0.35
  15  -2  -9    8.53    0.36
 -15  -2   9    8.35    0.36
 -15   2  -9    9.35    0.36
 -15   2  10   16.71    0.51
  15  -2  10   15.81    0.49
  15  -2  10   16.49    0.49
  15   2 -10   16.39    0.51
 -15   2  10   15.82    0.51
 -15  -2 -10   16.73    0.49
  15   2  10   16.10    0.52
 -15   2 -10   16.71    0.49
 -15  -2  10   16.36    0.51
 -15   2 -10   16.54    0.50
  15  -2 -10   18.18    0.53
 -15  -2  10   16.49    0.52
  15  -2  11    5.05    0.31
 -15   2  11    4.97    0.32
 -15   2  11    5.36    0.34
  15   2 -11    5.66    0.33
 -15  -2 -11    5.09    0.33
 -15   2 -11    5.00    0.31
 -15  -2  11    4.62    0.32
 -15  -2  11    4.55    0.31
  15  -2 -11    5.00    0.34
  15   2 -12    1.15    0.22
  15  -2  12    1.30    0.21
 -15   2  12    1.12    0.21
 -15  -2 -12    1.59    0.22
 -15   2  12    1.45    0.22
 -15   2 -12    1.00    0.20
  15  -2 -12    1.35    0.22
 -15  -2  12    1.30    0.22
 -15  -2  12    1.34    0.22
 -15  -2 -13    1.26    0.22
  15  -2  13    1.23    0.22
 -15   2 -13    1.49    0.23
 -15  -2  13    1.42    0.24
  15  -2 -13    1.41    0.24
  16   2   0   11.39    0.35
 -16   2   0   10.77    0.34
 -16   2   0   10.61    0.39
 -16  -2   0   11.26    0.34
 -16  -2   0   10.46    0.33
 -16  -2   0   10.66    0.35
 -16  -2   0   11.05    0.39
 -16   2   0   11.27    0.35
 -16   2   0   10.40    0.33
  16  -2   0   10.62    0.34
 -16   2   1    3.34    0.26
 -16   2   1    3.82    0.23
 -16  -2  -1    3.63    0.27
  16  -2   1    3.50    0.22
 -16   2   1    4.05    0.22
 -16  -2  -1    3.43    0.21
  16   2  -1    3.76    0.24
 -16   2   1    3.81    0.22
 -16  -2  -1    3.83    0.23
 -16  -2  -1    3.98    0.22
 -16  -2   1    3.64    0.21
 -16   2  -1    3.77    0.23
 -16  -2   1    3.70    0.22
 -16  -2   1    3.76    0.21
 -16  -2   1    3.83    0.26
 -16   2  -1    3.89    0.22
  16   2   1    4.19    0.23
 -16   2  -1    4.17    0.27
  16  -2  -1    3.63    0.24
 -16   2  -1    3.94    0.24
  16  -2   2    7.83    0.29
 -16  -2  -2    7.36    0.30
 -16  -2  -2    7.47    0.35
 -16   2   2    7.42    0.27
  16  -2   2    7.36    0.29
 -16   2   2    7.97    0.33
 -16  -2  -2    7.35    0.28
 -16   2   2    7.67    0.30
 -16   2   2    8.27    0.30
  16   2  -2    8.14    0.30
 -16  -2  -2    7.21    0.29
 -16  -2   2    7.16    0.30
 -16   2  -2    8.11    0.30
  16  -2  -2    8.72    0.32
 -16  -2   2    8.86    0.29
  16   2   2    7.86    0.29
  16   2   2    7.96    0.29
 -16   2  -2    7.62    0.29
 -16   2  -2    7.69    0.35
 -16   2  -2    8.02    0.30
 -16  -2   2    8.02    0.30
 -16  -2   2    8.51    0.35
 -16  -2  -3    0.29    0.15
 -16  -2  -3    0.22    0.12
 -16  -2  -3    0.12    0.12
  16  -2   3    0.35    0.12
 -16   2   3    0.33    0.12
 -16  -2  -3    0.37    0.13
 -16   2   3    0.35    0.13
 -16   2   3    0.24    0.13
  16   2  -3    0.29    0.14
  16  -2   3    0.33    0.12
  16   2   3    0.36    0.12
  16  -2  -3    0.36    0.14
  16   2   3    0.35    0.13
 -16   2  -3    0.19    0.13
 -16  -2   3    0.40    0.12
 -16   2  -3    0.42    0.12
 -16  -2   3    0.41    0.14
 -16  -2   3    0.25    0.13
 -16   2  -3    0.38    0.12
 -16  -2   3    0.25    0.12
 -16   2  -3    0.30    0.15
 -16  -2  -4    0.00    0.11
  16  -2   4   -0.05    0.11
 -16  -2  -4    0.04    0.12
 -16  -2  -4    0.09    0.15
 -16   2   4    0.01    0.12
  16   2  -4    0.13    0.13
 -16   2   4    0.02    0.12
 -16  -2  -4   -0.04    0.12
 -16   2  -4    0.12    0.14
  16  -2  -4    0.14    0.13
 -16   2  -4    0.15    0.12
 -16   2  -4    0.16    0.12
 -16  -2   4    0.00    0.11
  16   2   4    0.01    0.11
 -16  -2   4    0.04    0.12
 -16   2  -4    0.04    0.11
 -16  -2   4    0.06    0.13
 -16  -2  -5    0.55    0.13
 -16   2   5    0.71    0.15
 -16  -2  -5    0.60    0.18
  16  -2   5    0.57    0.14
 -16  -2  -5    0.48    0.13
 -16   2   5    0.76    0.15
  16   2  -5    0.74    0.16
 -16  -2  -5    0.59    0.15
 -16  -2   5    0.64    0.14
 -16  -2   5    0.82    0.15
  16   2   5    0.80    0.14
 -16   2  -5    0.60    0.18
  16  -2  -5    0.64    0.15
 -16   2  -5    0.82    0.15
 -16   2  -5    0.77    0.14
 -16   2  -5    0.57    0.15
  16  -2   6    0.24    0.13
 -16  -2  -6    0.29    0.14
 -16  -2  -6    0.50    0.14
  16   2  -6    0.38    0.15
 -16   2   6    0.44    0.14
 -16  -2  -6    0.28    0.13
 -16   2   6    0.19    0.14
  16   2   6    0.35    0.13
 -16   2  -6    0.53    0.14
 -16  -2   6    0.42    0.14
 -16   2  -6    0.49    0.14
 -16  -2   6    0.21    0.14
  16  -2  -6    0.49    0.15
 -16   2  -6    0.25    0.14
 -16   2   7    1.02    0.17
 -16  -2  -7    1.19    0.16
  16  -2   7    1.20    0.16
 -16   2   7    1.26    0.17
 -16  -2  -7    1.33    0.17
  16   2  -7    1.25    0.18
 -16  -2  -7    1.27    0.17
  16  -2  -7    1.10    0.18
 -16  -2   7    1.31    0.17
 -16   2  -7    1.09    0.17
  16   2   7    1.25    0.16
 -16   2  -7    1.01    0.16
 -16   2  -7    0.98    0.16
 -16  -2   7    1.02    0.18
 -16  -2  -8    1.05    0.18
 -16   2   8    0.97    0.17
 -16  -2  -8    0.82    0.15
  16   2  -8    0.66    0.17
 -16  -2  -8    0.72    0.16
 -16   2   8    0.81    0.17
  16  -2   8    0.85    0.15
 -16  -2   8    0.88    0.17
  16  -2  -8    0.81    0.18
 -16  -2   8    0.56    0.17
 -16   2  -8    1.17    0.18
 -16   2  -8    0.91    0.16
  16   2   8    0.67    0.15
 -16   2  -8    0.59    0.15
 -16   2   9    1.50    0.20
  16   2  -9    1.63    0.20
 -16  -2  -9    1.60    0.19
 -16  -2  -9    1.88    0.21
  16  -2   9    2.00    0.21
  16  -2   9    1.53    0.19
 -16   2   9    2.01    0.21
 -16  -2  -9    2.16    0.20
  16  -2  -9    1.97    0.22
 -16   2  -9    1.62    0.19
 -16  -2   9    1.55    0.19
 -16  -2   9    1.66    0.21
 -16   2  -9    1.73    0.20
 -16   2  -9    1.98    0.20
 -16  -2 -10    0.80    0.18
 -16   2  10    0.94    0.19
  16  -2  10    0.82    0.18
  16   2 -10    0.41    0.18
 -16   2  10    0.71    0.19
 -16   2 -10    0.70    0.17
 -16   2 -10    0.91    0.19
 -16  -2  10    0.78    0.19
 -16  -2  10    0.80    0.18
  16  -2 -10    0.76    0.20
 -16   2  11    0.22    0.19
 -16   2  11    0.54    0.18
  16  -2  11    0.20    0.17
 -16  -2 -11    0.61    0.19
  16   2 -11    0.41    0.20
 -16  -2  11    0.53    0.20
 -16   2 -11    0.42    0.19
 -16  -2  11    0.33    0.18
  16  -2 -11    0.48    0.20
  16  -2  12    0.08    0.19
 -16   2  12    0.25    0.20
  16   2 -12    0.05    0.20
 -16  -2 -12    0.25    0.20
 -16   2  12    0.12    0.20
  16  -2 -12    0.13    0.21
 -16   2 -12    0.12    0.18
 -16  -2  12    0.14    0.19
 -16  -2  12    0.03    0.20
 -17  -2   0   24.21    0.63
 -17  -2   0   23.53    0.59
  17  -2   0   23.23    0.57
 -17  -2   0   23.30    0.56
 -17  -2   0   23.62    0.57
 -17   2   0   23.00    0.58
 -17   2   0   22.62    0.55
  17   2   0   23.21    0.58
 -17   2   0   22.84    0.63
 -17   2   0   23.94    0.58
 -17   2   1   17.66    0.53
 -17   2   1   17.31    0.48
 -17  -2  -1   17.87    0.53
 -17  -2  -1   17.53    0.47
 -17   2   1   18.25    0.46
  17  -2   1   17.37    0.47
  17   2  -1   17.55    0.48
 -17   2   1   18.44    0.49
 -17  -2  -1   17.03    0.48
 -17  -2  -1   18.44    0.46
 -17  -2   1   18.27    0.50
  17  -2  -1   18.00    0.49
 -17   2  -1   18.29    0.49
  17   2   1   17.76    0.48
 -17   2  -1   18.84    0.48
 -17  -2   1   17.82    0.48
 -17  -2   1   18.45    0.54
 -17  -2   1   18.31    0.48
 -17   2  -1   18.13    0.48
 -17   2  -1   18.78    0.55
 -17  -2  -2   10.10    0.41
 -17  -2  -2   10.29    0.35
 -17  -2  -2    9.56    0.33
 -17   2   2    9.59    0.32
 -17   2   2    9.87    0.35
  17  -2   2    9.88    0.34
 -17   2   2   10.10    0.36
  17  -2   2   10.04    0.34
  17   2  -2   10.27    0.35
 -17   2   2   10.09    0.38
 -17  -2  -2    9.93    0.35
 -17  -2   2   10.72    0.39
 -17  -2   2   10.39    0.34
  17  -2  -2   10.53    0.35
 -17   2  -2    9.58    0.40
 -17   2  -2    9.44    0.34
 -17   2  -2    9.50    0.34
 -17   2  -2    9.79    0.34
  17   2   2    9.48    0.33
 -17  -2   2    9.59    0.33
  17   2   2   10.16    0.34
 -17  -2   2   10.70    0.35
 -17  -2  -3    3.25    0.23
 -17  -2  -3    2.62    0.22
 -17  -2  -3    2.82    0.23
  17   2  -3    3.51    0.25
 -17   2   3    2.79    0.23
  17  -2   3    2.84    0.22
 -17   2   3    2.75    0.22
 -17  -2  -3    2.84    0.29
 -17   2  -3    2.53    0.22
  17   2   3    2.37    0.21
 -17  -2   3    2.47    0.23
 -17  -2   3    2.23    0.20
 -17  -2   3    2.10    0.18
  17  -2  -3    2.62    0.23
  17   2   3    2.26    0.22
 -17   2  -3    2.01    0.22
 -17   2  -3    2.11    0.19
 -17  -2   3    2.40    0.26
 -17   2  -3    2.21    0.18
  17  -2   4    4.05    0.25
 -17   2   4    4.81    0.26
 -17  -2  -4    4.32    0.25
  17   2  -4    4.57    0.27
 -17   2   4    4.10    0.26
 -17  -2  -4    3.94    0.25
 -17  -2  -4    4.30    0.24
 -17  -2   4    4.06    0.27
 -17  -2   4    4.20    0.25
 -17   2  -4    4.89    0.27
 -17   2  -4    4.11    0.26
  17   2   4    4.55    0.25
  17  -2  -4    4.40    0.28
 -17   2  -4    4.47    0.25
 -17   2   5    0.12    0.14
  17   2  -5    0.08    0.15
 -17  -2  -5    0.07    0.13
 -17  -2  -5    0.24    0.14
  17  -2   5    0.05    0.13
 -17   2   5    0.28    0.14
 -17  -2  -5    0.05    0.13
  17  -2  -5    0.26    0.15
 -17  -2   5    0.02    0.13
 -17   2  -5    0.10    0.14
 -17  -2   5    0.19    0.15
 -17   2  -5    0.34    0.14
  17   2   5    0.18    0.13
 -17   2  -5    0.27    0.14
 -17  -2  -6    3.66    0.26
 -17   2   6    3.91    0.28
 -17  -2  -6    3.87    0.26
 -17  -2  -6    3.89    0.26
  17  -2   6    3.88    0.26
 -17   2   6    3.62    0.27
  17   2  -6    3.62    0.29
  17   2   6    3.94    0.26
 -17   2  -6    3.97    0.26
 -17   2  -6    4.26    0.29
  17  -2  -6    4.01    0.28
 -17  -2   6    4.25    0.27
 -17   2  -6    4.04    0.25
 -17  -2   6    4.46    0.27
 -17  -2  -7    1.22    0.18
 -17   2   7    1.32    0.19
 -17  -2  -7    1.27    0.17
 -17  -2  -7    1.48    0.18
 -17   2   7    0.99    0.18
  17  -2   7    1.31    0.17
  17   2  -7    0.92    0.18
 -17   2  -7    1.27    0.18
  17   2   7    1.28    0.25
 -17   2  -7    1.33    0.18
 -17  -2   7    1.13    0.18
 -17  -2   7    1.20    0.18
 -17   2  -7    1.35    0.19
  17  -2  -7    1.48    0.20
 -17  -2  -8    8.10    0.34
  17   2  -8    9.05    0.39
 -17   2   8    8.33    0.38
 -17  -2  -8    8.04    0.36
 -17  -2  -8    8.53    0.35
  17  -2   8    8.04    0.34
 -17   2   8    8.20    0.35
 -17   2  -8    7.83    0.34
 -17   2  -8    7.55    0.36
  17  -2  -8    8.46    0.37
 -17   2  -8    7.65    0.34
 -17  -2   8    7.46    0.35
 -17  -2   8    8.18    0.36
  17   2  -9    9.73    0.42
 -17   2   9   10.40    0.42
 -17  -2  -9   10.90    0.43
 -17   2   9   10.27    0.40
  17  -2   9    9.46    0.40
  17  -2   9   10.32    0.41
 -17   2  -9    9.84    0.40
  17  -2  -9   10.77    0.45
 -17   2  -9   11.09    0.42
 -17  -2   9   10.40    0.41
 -17   2  -9   10.37    0.40
 -17  -2   9   10.70    0.41
 -17   2  10    9.46    0.42
 -17  -2 -10    9.71    0.40
  17  -2  10    9.38    0.41
 -17   2  10   10.47    0.42
  17   2 -10    9.31    0.44
 -17   2 -10    8.99    0.39
  17  -2 -10    9.54    0.43
 -17  -2  10    8.82    0.41
 -17  -2  10    9.27    0.42
 -17   2 -10    9.32    0.43
 -17   2  11    5.04    0.36
 -17  -2 -11    5.55    0.35
 -17   2  11    5.24    0.35
  17   2 -11    6.14    0.39
  17  -2  11    6.21    0.35
 -17   2 -11    5.87    0.36
  17  -2 -11    5.51    0.39
 -17  -2  11    5.89    0.36
 -17  -2  11    5.21    0.35
 -18   2   0    0.73    0.15
 -18   2   0    0.52    0.14
 -18  -2   0    0.59    0.14
 -18  -2   0    0.59    0.15
  18  -2   0    0.49    0.15
 -18  -2   0    0.50    0.14
 -18   2   0    0.55    0.15
  18   2   0    0.83    0.16
 -18   2   0    0.43    0.16
 -18  -2   0    0.44    0.17
 -18   2   1    0.54    0.14
 -18  -2  -1    0.59    0.15
 -18   2   1    0.60    0.15
  18  -2   1    0.57    0.15
 -18   2   1    0.83    0.18
 -18  -2  -1    0.30    0.14
  18   2  -1    0.74    0.16
 -18  -2  -1    0.35    0.15
 -18   2   1    0.38    0.15
  18  -2  -1    0.64    0.15
 -18   2  -1    0.72    0.15
 -18  -2   1    0.69    0.15
 -18  -2   1    0.58    0.16
 -18  -2   1    0.68    0.15
  18   2   1    0.81    0.15
  18   2   1    0.77    0.15
 -18   2  -1    0.68    0.18
 -18   2  -1    0.70    0.16
 -18   2  -1    0.68    0.15
 -18  -2   1    0.61    0.17
 -18  -2  -2    2.83    0.23
 -18   2   2    3.34    0.23
  18  -2   2    3.28    0.25
 -18   2   2    3.19    0.25
 -18   2   2    3.25    0.26
 -18  -2  -2    3.53    0.25
 -18  -2  -2    3.21    0.25
  18   2  -2    3.53    0.27
  18  -2   2    3.58    0.25
  18  -2  -2    2.88    0.26
 -18   2  -2    2.99    0.24
 -18  -2   2    3.07    0.23
  18   2   2    3.02    0.24
 -18  -2   2    2.86    0.29
 -18   2  -2    2.93    0.24
  18   2   2    3.20    0.23
 -18  -2   2    3.26    0.24
 -18  -2   2    2.94    0.25
 -18   2  -2    2.92    0.23
 -18  -2  -3    6.60    0.30
  18  -2   3    6.09    0.29
 -18  -2  -3    6.07    0.29
  18   2  -3    6.19    0.32
 -18   2   3    6.70    0.31
 -18   2   3    5.90    0.30
 -18  -2  -3    6.09    0.29
 -18   2  -3    5.78    0.30
 -18  -2   3    6.94    0.32
 -18  -2   3    6.51    0.28
  18   2   3    6.19    0.29
 -18   2  -3    6.09    0.29
 -18  -2   3    6.31    0.30
  18   2   3    5.63    0.43
 -18   2  -3    6.54    0.31
  18  -2  -3    6.77    0.32
  18   2  -4    7.98    0.34
 -18   2   4    7.84    0.33
 -18  -2  -4    7.28    0.32
 -18  -2  -4    7.61    0.32
 -18  -2  -4    7.83    0.31
  18  -2   4    7.06    0.32
 -18   2   4    7.48    0.32
 -18   2  -4    7.35    0.32
  18  -2  -4    6.91    0.34
 -18   2  -4    7.24    0.32
  18   2   4    7.15    0.30
 -18  -2   4    6.78    0.31
 -18   2  -4    7.08    0.31
 -18  -2   4    7.29    0.31
  18  -2   5    4.43    0.27
 -18   2   5    4.22    0.27
 -18  -2  -5    4.35    0.27
 -18  -2  -5    4.20    0.27
  18   2  -5    4.55    0.31
 -18  -2  -5    4.68    0.27
 -18   2   5    3.99    0.28
 -18  -2   5    4.31    0.28
 -18  -2   5    4.67    0.28
  18  -2  -5    4.78    0.29
  18   2   5    4.62    0.31
 -18   2  -5    4.55    0.28
 -18   2  -5    5.09    0.30
 -18   2  -5    4.89    0.29
  18   2  -6    9.52    0.40
 -18   2   6   10.22    0.38
  18  -2   6   10.23    0.38
 -18  -2  -6   10.10    0.39
 -18  -2  -6   10.50    0.38
 -18  -2  -6   10.55    0.38
 -18   2   6    9.38    0.38
 -18   2  -6   10.51    0.38
 -18   2  -6    9.99    0.38
 -18  -2   6   10.13    0.39
 -18  -2   6   10.27    0.38
 -18   2  -6   10.22    0.38
  18  -2  -6   10.16    0.41
 -18  -2  -7    5.47    0.34
 -18   2   7    5.53    0.33
  18  -2   7    5.67    0.31
 -18   2   7    5.55    0.31
 -18  -2  -7    5.95    0.34
  18   2  -7    5.91    0.35
 -18  -2  -7    5.45    0.31
 -18   2  -7    5.11    0.29
  18  -2  -7    5.64    0.35
 -18  -2   7    4.89    0.32
 -18  -2   7    5.35    0.32
 -18   2  -7    5.62    0.31
 -18   2  -7    5.42    0.33
 -18   2   8    0.19    0.18
  18   2  -8    0.12    0.18
 -18  -2  -8    0.39    0.18
 -18  -2  -8    0.12    0.16
 -18   2   8    0.38    0.18
  18  -2   8    0.27    0.16
  18  -2  -8    0.05    0.18
 -18   2  -8    0.04    0.17
 -18   2  -8   -0.08    0.15
 -18   2  -8    0.13    0.16
 -18  -2   8    0.02    0.16
 -18  -2   8   -0.07    0.16
  18   2  -9    0.08    0.20
 -18   2   9   -0.11    0.18
 -18   2   9    0.13    0.18
  18  -2   9   -0.05    0.16
 -18  -2  -9    0.10    0.18
 -18   2  -9    0.07    0.17
 -18  -2   9    0.01    0.17
 -18  -2   9    0.09    0.18
 -18   2  -9    0.15    0.18
 -18   2  -9   -0.02    0.16
  18  -2  -9    0.00    0.18
 -18   2  10    0.26    0.19
  18  -2  10    0.23    0.21
  18   2 -10    0.08    0.20
 -18   2  10    0.33    0.20
 -18  -2 -10    0.14    0.19
  18  -2 -10    0.22    0.20
 -18  -2  10    0.36    0.20
 -18   2 -10    0.15    0.19
 -18   2 -10    0.37    0.20
 -18  -2  10    0.22    0.19
 -19   2   0    1.75    0.18
 -19  -2   0    1.70    0.18
  19  -2   0    1.67    0.19
 -19  -2   0    1.61    0.19
  19   2   0    1.75    0.19
 -19  -2   0    1.52    0.17
 -19   2   0    1.71    0.18
 -19   2   0    1.45    0.19
 -19  -2  -1    1.75    0.19
 -19   2   1    2.09    0.20
  19  -2   1    1.89    0.19
  19   2  -1    1.89    0.20
 -19   2   1    1.73    0.19
 -19  -2  -1    2.25    0.20
 -19   2   1    2.15    0.19
 -19  -2  -1    1.84    0.19
  19  -2   1    2.21    0.20
 -19  -2   1    1.62    0.19
 -19  -2   1    2.18    0.19
  19  -2  -1    2.02    0.20
 -19   2  -1    1.87    0.19
  19   2   1    1.86    0.19
  19   2   1    1.99    0.20
 -19  -2   1    1.95    0.18
 -19   2  -1    1.84    0.19
 -19   2  -1    2.01    0.20
  19  -2   2    0.66    0.20
 -19   2   2    0.48    0.16
  19  -2   2    0.46    0.15
 -19  -2  -2    0.55    0.15
 -19   2   2    0.63    0.17
  19   2  -2    0.58    0.16
 -19  -2  -2    0.82    0.16
 -19  -2  -2    0.49    0.15
 -19   2  -2    1.06    0.17
  19  -2  -2    0.79    0.16
 -19  -2   2    0.79    0.15
 -19   2  -2    0.81    0.16
 -19   2  -2    0.85    0.16
 -19  -2   2    0.69    0.16
  19   2   2    0.70    0.15
 -19  -2   2    0.75    0.16
  19   2   2    0.82    0.16
 -19   2   3    0.65    0.16
  19   2  -3    0.69    0.17
 -19  -2  -3    0.82    0.17
 -19  -2  -3    0.75    0.16
 -19  -2  -3    1.01    0.17
 -19   2   3    0.90    0.17
  19  -2   3    0.79    0.16
 -19  -2   3    0.73    0.16
 -19   2  -3    0.51    0.15
  19  -2  -3    0.87    0.18
  19   2   3    0.83    0.18
 -19  -2   3    0.75    0.16
 -19   2  -3    1.03    0.17
 -19   2  -3    0.73    0.16
 -19   2   4    0.14    0.16
 -19  -2  -4   -0.03    0.13
  19   2  -4    0.07    0.16
 -19  -2  -4    0.01    0.14
 -19   2   4    0.11    0.15
  19  -2   4   -0.07    0.14
 -19  -2  -4    0.32    0.15
 -19  -2   4    0.03    0.14
 -19  -2   4   -0.01    0.15
  19  -2  -4    0.13    0.15
 -19   2  -4    0.05    0.15
 -19   2  -4    0.00    0.15
 -19   2  -4    0.07    0.14
 -19  -2  -5    0.25    0.16
 -19   2   5    0.11    0.15
 -19   2   5    0.22    0.16
  19   2  -5    0.20    0.17
  19  -2   5    0.15    0.15
 -19  -2  -5    0.17    0.15
 -19  -2  -5    0.01    0.15
 -19  -2   5    0.14    0.15
 -19   2  -5    0.18    0.16
 -19   2  -5   -0.09    0.14
  19  -2  -5    0.14    0.17
 -19   2  -5    0.16    0.16
 -19  -2   5    0.08    0.16
  19  -2   6    1.75    0.20
 -19   2   6    1.92    0.22
 -19  -2  -6    1.44    0.19
  19   2  -6    2.04    0.22
 -19   2   6    1.58    0.20
 -19  -2  -6    1.81    0.21
 -19   2  -6    1.67    0.20
 -19  -2   6    1.53    0.20
  19  -2  -6    1.68    0.21
 -19   2  -6    1.78    0.21
 -19   2  -6    1.54    0.20
 -19  -2   6    1.51    0.21
  19  -2   7    1.53    0.20
 -19  -2  -7    1.49    0.21
 -19   2   7    1.47    0.21
 -19   2   7    1.33    0.21
 -19  -2  -7    1.73    0.21
  19   2  -7    1.55    0.23
 -19   2  -7    1.43    0.22
 -19  -2   7    1.38    0.20
 -19  -2   7    1.22    0.21
 -19   2  -7    1.54    0.20
  19  -2  -7    1.91    0.23
 -19   2  -7    1.19    0.20
 -19   2   8    0.30    0.19
 -19   2   8    0.23    0.19
  19   2  -8    0.20    0.19
  19  -2   8    0.18    0.17
 -19  -2  -8    0.11    0.17
 -19  -2  -8    0.16    0.18
 -19  -2   8    0.01    0.18
 -19   2  -8    0.45    0.19
 -19  -2   8    0.14    0.17
 -19   2  -8    0.10    0.17
  19  -2  -8    0.10    0.19
 -19   2  -8    0.33    0.18
  19   2  -9    0.50    0.21
 -19   2   9    0.59    0.21
 -19  -2  -9    0.71    0.21
 -19   2   9    0.31    0.20
 -19  -2   9    0.53    0.20
 -19  -2   9    0.62    0.21
 -19   2  -9    0.46    0.20
 -19   2  -9    0.60    0.20
  19  -2  -9    0.42    0.21
 -19   2  -9    0.33    0.20
 -20   2   0    0.36    0.15
 -20  -2   0    0.36    0.15
  20  -2   0    0.30    0.16
 -20   2   0    0.40    0.16
  20   2   0    0.20    0.16
 -20  -2   0    0.29    0.16
 -20  -2   0    0.38    0.16
 -20   2   0    0.11    0.15
 -20   2   1    3.15    0.28
  20  -2   1    3.32    0.27
 -20   2   1    3.29    0.28
 -20   2   1    3.87    0.27
  20  -2   1    3.41    0.28
 -20  -2  -1    3.49    0.28
  20   2  -1    3.81    0.28
 -20  -2  -1    3.56    0.27
 -20  -2  -1    3.61    0.28
 -20  -2   1    3.42    0.27
  20  -2  -1    3.48    0.29
  20   2   1    3.73    0.32
 -20   2  -1    3.33    0.28
 -20  -2   1    3.53    0.27
 -20   2  -1    3.44    0.28
 -20   2  -1    3.57    0.27
 -20  -2   1    3.51    0.27
  20   2   1    3.50    0.28
 -20  -2  -2    2.13    0.20
 -20  -2  -2    2.32    0.21
 -20   2   2    2.29    0.22
  20  -2   2    2.22    0.21
 -20   2   2    2.39    0.22
  20   2  -2    2.36    0.23
 -20  -2  -2    2.19    0.21
  20   2   2    2.02    0.21
 -20   2  -2    2.83    0.27
 -20  -2   2    2.41    0.22
 -20  -2   2    2.39    0.23
 -20   2  -2    2.83    0.22
 -20  -2   2    2.65    0.21
  20  -2  -2    2.27    0.22
 -20   2  -2    2.13    0.22
 -20  -2  -3    5.79    0.32
  20  -2   3    5.70    0.31
 -20   2   3    5.53    0.31
 -20  -2  -3    5.57    0.32
  20   2  -3    5.81    0.33
 -20  -2  -3    5.20    0.32
 -20   2   3    5.81    0.32
  20  -2  -3    6.27    0.34
 -20  -2   3    5.43    0.31
 -20   2  -3    6.31    0.33
 -20   2  -3    5.60    0.32
 -20  -2   3    5.51    0.32
 -20   2  -3    5.77    0.33
 -20   2   4    5.74    0.33
  20   2  -4    5.28    0.34
  20  -2   4    5.91    0.32
 -20  -2  -4    6.44    0.32
 -20   2   4    5.91    0.33
 -20  -2  -4    6.09    0.34
  20  -2  -4    6.24    0.36
 -20   2  -4    6.00    0.34
 -20   2  -4    6.18    0.32
 -20  -2   4    6.11    0.33
 -20  -2   4    6.30    0.33
 -20   2  -4    6.14    0.32
 -20   2   5   10.49    0.43
  20   2  -5   11.36    0.46
 -20   2   5   11.41    0.44
  20  -2   5   11.39    0.42
 -20  -2  -5   10.90    0.43
 -20  -2  -5   11.03    0.40
 -20   2  -5   10.96    0.42
  20  -2  -5   11.09    0.44
 -20  -2   5   11.64    0.45
 -20   2  -5   10.84    0.43
 -20  -2   5   10.48    0.42
 -20   2  -5   10.16    0.42
 -20   2   6    9.77    0.41
  20   2  -6    9.87    0.44
 -20  -2  -6    9.61    0.40
  20  -2   6   10.36    0.41
 -20   2   6   10.37    0.41
 -20  -2  -6   10.04    0.43
  20  -2  -6   10.00    0.44
 -20   2  -6   10.05    0.41
 -20  -2   6   10.41    0.41
 -20  -2   6    9.91    0.41
 -20   2  -6    9.33    0.41
 -20   2  -6   10.20    0.42
  20   2  -7    7.28    0.42
 -20   2   7    6.62    0.36
 -20   2   7    6.96    0.37
 -20  -2  -7    7.90    0.38
 -20  -2  -7    7.03    0.36
 -20   2  -7    7.19    0.37
 -20  -2   7    6.29    0.38
  20  -2  -7    6.50    0.40
 -20  -2   7    6.87    0.37
 -20   2  -7    6.96    0.36
 -20   2  -7    6.97    0.37
 -20   2   8    1.72    0.24
 -20   2   8    1.76    0.25
 -20  -2  -8    1.71    0.27
 -20  -2  -8    1.90    0.25
  20   2  -8    1.67    0.27
 -20  -2   8    1.34    0.22
 -20  -2   8    1.57    0.24
  20  -2  -8    1.93    0.27
 -20   2  -8    1.54    0.22
 -20   2  -8    1.72    0.22
 -20   2  -8    1.69    0.27
 -21   2   0    2.74    0.23
 -21   2   0    2.57    0.23
 -21   2   0    2.21    0.23
 -21  -2   0    1.84    0.22
  21  -2   0    2.43    0.23
 -21  -2   0    1.93    0.21
  21   2   0    2.37    0.23
 -21  -2   0    2.42    0.23
 -21  -2  -1    0.73    0.19
 -21   2   1    0.58    0.17
 -21   2   1    0.75    0.19
 -21  -2  -1    0.57    0.17
 -21   2   1    0.98    0.28
  21   2  -1    0.40    0.18
  21  -2   1    0.60    0.19
  21  -2   1    0.53    0.18
 -21  -2  -1    0.68    0.21
 -21  -2   1    0.56    0.18
 -21   2  -1    0.85    0.18
 -21  -2   1    0.66    0.18
  21   2   1    0.66    0.18
  21  -2  -1    0.35    0.18
 -21  -2   1    0.76    0.17
 -21   2  -1    0.38    0.18
 -21   2  -1    0.59    0.18
 -21  -2  -2    0.07    0.16
 -21  -2  -2    0.20    0.17
  21   2  -2    0.14    0.17
  21  -2   2    0.04    0.15
 -21   2   2   -0.02    0.17
 -21   2   2   -0.09    0.16
 -21   2  -2    0.12    0.16
  21  -2  -2    0.25    0.18
 -21  -2   2    0.19    0.17
 -21   2  -2    0.08    0.17
 -21   2  -2    0.12    0.16
 -21  -2   2    0.15    0.17
 -21  -2  -3    0.12    0.17
  21  -2   3    0.41    0.17
 -21   2   3    0.31    0.18
 -21   2   3    0.42    0.18
  21   2  -3    0.30    0.18
 -21  -2  -3    0.35    0.17
  21  -2  -3    0.27    0.18
 -21   2  -3    0.55    0.17
 -21   2  -3    0.37    0.18
 -21  -2   3    0.16    0.18
 -21  -2   3    0.39    0.18
 -21   2  -3    0.46    0.18
 -21   2   4    1.54    0.23
  21   2  -4    1.60    0.23
 -21  -2  -4    1.04    0.20
  21  -2   4    1.06    0.19
 -21   2   4    1.40    0.21
 -21  -2  -4    1.61    0.21
 -21   2  -4    1.54    0.22
 -21   2  -4    0.94    0.19
 -21   2  -4    1.61    0.21
  21  -2  -4    1.48    0.22
 -21  -2   4    1.34    0.22
 -21  -2   4    1.46    0.21
  21   2  -5    1.25    0.23
 -21  -2  -5    1.44    0.21
 -21  -2  -5    1.00    0.20
 -21   2   5    1.08    0.21
  21  -2   5    1.28    0.28
 -21   2   5    1.17    0.22
 -21   2  -5    1.02    0.20
  21  -2  -5    1.18    0.22
 -21   2  -5    0.82    0.21
 -21  -2   5    0.95    0.21
 -21   2  -5    1.21    0.21
 -21  -2   5    1.04    0.21
 -21   2   6    0.72    0.21
 -21  -2  -6    0.70    0.20
  21   2  -6    0.70    0.22
 -21  -2  -6    0.57    0.20
 -21   2   6    0.55    0.20
 -21   2  -6    0.78    0.20
  21  -2  -6    0.94    0.22
 -21  -2   6    0.83    0.21
 -21   2  -6    1.00    0.22
 -21   2  -6    0.98    0.21
 -21  -2   6    0.84    0.21
 -21   2   7    1.62    0.23
 -21  -2  -7    1.86    0.23
 -21   2   7    1.51    0.33
 -21   2  -7    1.75    0.24
 -21  -2   7    1.58    0.23
 -22   2   0    0.13    0.18
  22   2   0    0.13    0.18
 -22  -2   0    0.09    0.18
  22  -2   0    0.01    0.18
 -22  -2   0    0.16    0.18
 -22   2   0    0.03    0.18
  22  -2   0    0.09    0.18
 -22   2   0    0.05    0.18
 -22   2   1    5.07    0.33
 -22   2   1    5.27    0.33
 -22  -2  -1    5.22    0.35
  22  -2   1    5.01    0.33
  22   2  -1    5.13    0.36
 -22  -2  -1    5.08    0.34
 -22  -2   1    4.94    0.33
 -22   2  -1    5.61    0.35
 -22   2  -1    5.04    0.34
 -22   2  -1    5.54    0.34
  22  -2  -1    4.64    0.34
 -22  -2   1    4.98    0.34
  22   2   1    4.45    0.34
  22   2  -2    2.78    0.26
 -22  -2  -2    2.44    0.25
  22  -2   2    2.59    0.24
 -22   2   2    2.40    0.25
 -22   2   2    2.87    0.26
 -22  -2  -2    2.92    0.26
 -22   2  -2    2.59    0.25
 -22  -2   2    2.47    0.25
 -22  -2   2    2.31    0.25
 -22   2  -2    2.54    0.25
 -22   2  -2    2.70    0.25
  22  -2  -2    2.80    0.26
  22  -2   3    3.08    0.35
 -22   2   3    2.93    0.27
 -22  -2  -3    2.81    0.26
  22   2  -3    3.17    0.28
 -22   2   3    2.45    0.26
 -22  -2  -3    2.69    0.25
 -22   2  -3    3.16    0.27
 -22   2  -3    3.07    0.27
  22  -2  -3    3.27    0.29
 -22  -2   3    2.64    0.26
 -22   2  -3    3.19    0.27
 -22  -2   3    3.09    0.27
 -22   2   4    2.80    0.27
 -22  -2  -4    2.79    0.26
 -22  -2  -4    2.94    0.27
  22   2  -4    3.36    0.29
 -22   2   4    3.22    0.28
  22  -2  -4    3.00    0.29
 -22  -2   4    2.83    0.27
 -22   2  -4    3.26    0.27
 -22   2  -4    3.43    0.31
 -22   2  -4    3.53    0.34
 -22  -2   4    3.00    0.27
 -22  -2  -5    2.95    0.27
 -22   2   5    2.76    0.27
 -22  -2   5    2.92    0.27
 -22   2  -5    3.13    0.27
  22  -2  -5    2.74    0.43
 -23   2   0    3.52    0.33
 -23  -2   0    3.51    0.33
  23   2   0    3.44    0.29
  23  -2   0    3.77    0.31
  23  -2   0    3.66    0.29
  23   2  -1    7.23    0.41
 -23   2   1    6.84    0.38
 -23  -2  -1    6.16    0.56
 -23  -2  -1    7.47    0.40
  23  -2  -1    7.34    0.42
 -23   2  -1    7.27    0.39
 -23   2  -1    6.54    0.37
  23   2  -2    0.73    0.22
 -23  -2  -2    0.59    0.29
 -23  -2  -2    0.64    0.24
 -23   2   2    0.77    0.21
 -23   2  -2    0.73    0.21
  23  -2  -2    0.78    0.23
 -23   2  -2    0.65    0.21
   0  -3   0    0.11    0.01
   0   3   0    0.15    0.02
   0   3   1    0.93    0.03
   0  -3   1    1.06    0.04
   0   3  -2  328.40    5.92
   0   3  -2  324.79    5.95
   0  -3  -2  320.97    5.84
   0  -3   2  323.98    5.93
   0   3   2  328.88    5.83
   0  -3   2  324.96    5.94
   0   3  -3   47.84    0.88
   0   3   3   47.55    0.88
   0   3  -3   46.85    0.89
   0   3   3   47.76    0.87
   0  -3   3   46.25    0.89
   0  -3  -3   49.23    0.87
   0  -3  -3   48.66    0.87
   0   3   3   48.54    0.88
   0   3  -3   47.84    0.88
   0  -3   3   49.16    0.88
   0   3   4  157.31    2.88
   0   3  -4  158.50    2.89
   0  -3   4  161.02    2.93
   0  -3  -4  160.55    2.90
   0   3   4  162.75    2.88
   0  -3  -4  166.69    2.88
   0   3  -4  164.92    2.90
   0   3   4  163.73    2.89
   0  -3   4  160.89    2.90
   0   3   4  158.07    2.88
   0   3  -4  155.69    2.91
   0  -3   4  163.90    2.89
   0  -3  -5   10.86    0.23
   0  -3   5   11.23    0.26
   0   3  -5   11.00    0.26
   0  -3   5   10.70    0.24
   0   3  -5   11.03    0.24
   0   3   5   10.75    0.23
   0   3  -5   11.05    0.25
   0   3   5   10.89    0.25
   0  -3  -5   11.01    0.22
   0  -3  -5   10.78    0.24
   0   3   5   10.75    0.23
   0  -3   5   10.87    0.25
   0   3   6  169.81    3.01
   0   3  -6  160.62    3.02
   0   3  -6  164.82    2.97
   0   3   6  169.77    2.99
   0  -3  -6  167.97    2.99
   0   3   6  163.96    3.00
   0  -3   6  163.25    3.02
   0   3   6  169.53    2.99
   0  -3  -6  168.07    2.98
   0  -3   6  167.39    3.01
   0  -3   6  169.96    3.00
   0   3  -6  165.06    2.99
   0  -3  -6  162.55    3.00
   0  -3   7   67.18    1.25
   0   3   7   68.13    1.24
   0   3   7   67.65    1.26
   0   3   7   65.32    1.25
   0   3   7   66.02    1.23
   0   3  -7   68.58    1.28
   0  -3  -7   65.75    1.25
   0   3  -7   67.78    1.25
   0  -3  -7   66.16    1.23
   0   3  -7   66.44    1.22
   0  -3  -7   66.44    1.23
   0  -3   7   68.36    1.25
   0  -3   7   66.05    1.26
   0  -3   7   67.28    1.28
   0  -3   8   29.36    0.60
   0  -3   8   29.07    0.62
   0   3  -8   29.12    0.59
   0  -3   8   29.52    0.59
   0   3   8   28.82    0.57
   0   3   8   28.84    0.61
   0  -3  -8   29.57    0.57
   0   3  -8   28.81    0.62
   0  -3  -8   29.64    0.57
   0  -3  -8   29.31    0.60
   0   3   8   29.30    0.60
   0  -3   8   28.98    0.61
   0   3   8   28.90    0.58
   0  -3   9    3.11    0.17
   0  -3   9    3.00    0.14
   0   3   9    2.72    0.13
   0   3  -9    2.85    0.14
   0  -3   9    2.63    0.15
   0   3  -9    3.17    0.17
   0  -3   9    2.60    0.17
   0   3   9    2.56    0.16
   0   3   9    2.58    0.13
   0  -3  -9    2.94    0.15
   0   3  10    0.06    0.09
   0  -3  10    0.04    0.07
   0   3 -10   -0.05    0.07
   0  -3  10   -0.01    0.09
   0   3 -10   -0.02    0.08
   0  -3  10    0.09    0.08
   0  -3  10    0.04    0.08
   0   3  10    0.03    0.08
   0   3  11   16.79    0.43
   0  -3  11   16.49    0.43
   0  -3  11   16.13    0.41
   0  -3  12    0.30    0.12
   0  -3  12    0.26    0.11
   0   3  12    0.18    0.12
   0   3  13    5.71    0.28
   0  -3  13    6.61    0.28
   0  -3  14    5.63    0.30
   0   3  14    6.10    0.32
   0  -3  15    4.79    0.31
   0   3  15    4.93    0.31
   0  -3  16    7.34    0.37
   0   3  16    6.29    0.38
   0   3  17    5.30    0.49
  -1   3   0   27.89    0.51
  -1  -3   0   27.55    0.51
   1  -3   0   28.47    0.51
   1   3  -1   61.71    1.15
  -1  -3  -1   65.40    1.14
  -1  -3   1   67.36    1.23
  -1   3  -1   69.19    1.24
   1   3   1   68.74    1.23
   1  -3   2   11.51    0.22
  -1  -3  -2   10.86    0.22
   1   3  -2   11.00    0.23
  -1   3  -2    9.79    0.20
  -1   3  -2    9.52    0.19
  -1  -3   2    9.50    0.19
  -1  -3   2    9.37    0.20
  -1   3  -2    9.30    0.21
   1   3   2    9.37    0.19
  -1   3  -2    9.43    0.20
   1   3  -3  343.87    6.30
  -1   3   3  337.94    6.19
   1  -3   3  340.67    6.27
  -1   3   3  346.21    6.16
   1  -3   3  354.21    6.26
  -1   3   3  336.09    6.18
  -1  -3  -3  338.81    6.24
   1   3  -3  353.08    6.22
  -1   3   3  351.55    6.21
   1  -3  -3  335.10    6.17
  -1  -3   3  346.38    6.20
   1   3   3  340.15    6.17
  -1  -3   3  350.66    6.21
  -1   3  -3  337.69    6.27
  -1  -3   3  342.38    6.22
  -1   3  -3  346.23    6.23
   1  -3  -3  346.95    6.19
  -1   3  -3  349.28    6.23
   1   3   3  336.25    6.21
  -1  -3   3  349.08    6.29
   1  -3   4   32.91    0.65
  -1  -3  -4   33.70    0.62
   1   3  -4   34.10    0.63
  -1   3   4   33.90    0.62
  -1   3   4   33.93    0.64
  -1   3   4   33.27    0.62
   1   3  -4   32.88    0.65
   1  -3   4   33.92    0.64
  -1  -3  -4   32.75    0.63
  -1   3   4   34.10    0.63
  -1   3   4   33.18    0.62
  -1  -3  -4   33.79    0.62
   1  -3   4   33.99    0.64
   1   3  -4   32.76    0.62
  -1   3  -4   29.82    0.57
   1   3   4   30.65    0.56
  -1   3  -4   29.88    0.60
   1   3   4   30.30    0.57
  -1  -3   4   30.54    0.59
   1  -3  -4   29.63    0.56
  -1  -3   4   30.10    0.58
  -1  -3   4   30.89    0.57
   1   3   4   30.11    0.58
   1  -3  -4   30.92    0.57
  -1   3  -4   31.12    0.58
  -1  -3  -5    4.83    0.12
   1  -3   5    4.57    0.14
  -1  -3  -5    4.66    0.14
  -1   3   5    4.78    0.13
   1   3  -5    4.70    0.12
  -1  -3  -5    4.78    0.13
   1   3  -5    4.61    0.15
  -1   3   5    4.81    0.12
   1   3  -5    4.53    0.13
  -1   3   5    5.07    0.15
   1  -3   5    4.57    0.15
  -1   3   5    4.92    0.13
  -1  -3  -5    4.58    0.12
   1  -3   5    4.62    0.14
   1  -3  -5    5.81    0.15
  -1  -3   5    5.80    0.17
  -1   3  -5    5.72    0.16
  -1   3  -5    5.91    0.17
  -1  -3   5    5.70    0.15
   1  -3  -5    5.66    0.13
   1   3   5    5.83    0.14
   1   3   5    5.86    0.16
  -1  -3   5    5.62    0.16
  -1  -3   5    5.90    0.16
   1   3   5    5.85    0.14
   1  -3  -5    5.70    0.14
  -1   3  -5    5.49    0.15
  -1   3   6  105.27    1.93
  -1   3   6  110.08    1.91
  -1  -3  -6  109.06    1.92
  -1  -3  -6  105.54    1.92
  -1   3   6  108.02    1.93
  -1   3   6  105.48    1.94
   1   3  -6  105.02    1.96
   1  -3   6  102.45    1.96
  -1   3   6  106.07    1.93
   1  -3   6  108.63    1.94
   1   3  -6  106.03    1.93
  -1  -3  -6  108.96    1.93
  -1  -3  -6  105.18    1.95
   1   3  -6  102.76    1.92
   1  -3   6  105.78    1.95
  -1  -3   6  111.48    2.01
  -1  -3   6  110.02    1.99
   1   3   6  107.65    2.00
  -1   3  -6  111.48    2.00
   1   3   6  111.42    1.98
   1   3   6  109.97    1.98
   1  -3  -6  109.63    1.97
  -1  -3   6  107.74    2.01
   1  -3  -6  110.84    1.99
  -1  -3   6  110.82    2.00
  -1   3  -6  107.78    2.02
  -1   3  -6  106.13    1.99
   1  -3  -6  108.83    1.99
  -1  -3  -7    9.22    0.24
  -1   3   7    9.34    0.23
   1  -3   7    9.70    0.24
   1   3  -7    9.60    0.22
   1  -3   7    9.69    0.26
   1   3  -7    9.27    0.23
  -1   3   7    9.82    0.23
   1  -3   7    9.20    0.25
   1   3  -7    9.34    0.26
  -1  -3  -7    9.05    0.21
  -1   3   7    9.47    0.21
  -1   3   7    9.34    0.23
  -1   3   7    9.49    0.25
  -1  -3  -7    9.18    0.22
   1  -3  -7    9.31    0.23
   1  -3  -7    9.42    0.21
  -1   3  -7    9.21    0.20
   1  -3  -7    9.68    0.23
  -1  -3   7    9.25    0.25
   1   3   7    9.56    0.22
   1   3   7    9.22    0.21
  -1   3  -7    9.37    0.26
  -1   3  -7    9.08    0.23
  -1  -3   7    9.34    0.25
  -1  -3   7    9.28    0.22
   1   3   7    9.21    0.25
  -1  -3   7    9.56    0.24
  -1   3  -7    9.07    0.24
  -1   3   8   29.88    0.58
   1   3  -8   29.24    0.62
  -1  -3  -8   29.34    0.58
  -1  -3  -8   29.36    0.57
   1  -3   8   28.85    0.62
  -1   3   8   29.28    0.59
   1   3  -8   29.00    0.58
   1   3  -8   28.53    0.57
   1  -3   8   28.71    0.61
  -1   3   8   29.60    0.58
   1  -3   8   29.79    0.60
  -1  -3  -8   29.39    0.61
  -1   3   8   28.76    0.61
  -1   3   8   29.51    0.57
   1  -3  -8   29.31    0.56
  -1   3  -8   28.62    0.58
   1   3   8   29.11    0.60
  -1  -3   8   29.21    0.61
  -1   3  -8   28.22    0.62
  -1  -3   8   29.60    0.60
  -1  -3   8   28.48    0.61
   1   3   8   28.15    0.60
  -1   3  -8   29.54    0.60
   1  -3  -8   28.57    0.59
  -1  -3   8   29.06    0.58
   1   3   8   28.42    0.56
   1  -3  -8   29.73    0.58
   1   3   8   29.18    0.58
   1  -3   9    9.49    0.28
   1  -3   9    8.80    0.26
   1   3  -9    9.13    0.28
  -1   3   9    9.13    0.24
   1   3  -9    9.18    0.24
  -1   3   9    9.34    0.25
  -1  -3  -9    9.10    0.23
  -1   3   9    8.94    0.28
   1  -3   9    9.37    0.28
  -1  -3  -9    9.25    0.27
  -1  -3   9    9.29    0.28
   1  -3  -9    9.04    0.24
   1   3   9    9.71    0.28
   1  -3  -9    9.30    0.26
  -1  -3   9    8.95    0.27
   1   3   9    9.04    0.24
  -1  -3   9    8.96    0.26
   1   3   9    9.22    0.26
  -1   3  -9    9.35    0.28
  -1  -3   9    9.08    0.24
  -1   3  -9    9.43    0.25
  -1   3  10    1.28    0.13
   1  -3  10    1.40    0.13
   1   3 -10    1.33    0.12
   1  -3  10    1.46    0.15
   1  -3  10    1.22    0.13
   1  -3  10    1.44    0.13
  -1   3  10    1.39    0.13
   1   3 -10    1.36    0.15
  -1   3 -10    1.19    0.13
  -1  -3  10    1.29    0.12
  -1   3 -10    1.04    0.10
   1   3  10    0.97    0.12
  -1  -3  10    0.77    0.11
   1   3  10    1.03    0.10
  -1   3  11    0.93    0.13
   1  -3  11    1.16    0.13
   1  -3  11    1.15    0.12
   1   3  11    1.13    0.13
  -1  -3  11    1.37    0.14
  -1   3 -11    1.29    0.12
  -1   3 -11    1.26    0.14
  -1  -3  11    1.19    0.12
  -1   3  12    1.65    0.16
   1  -3  12    1.84    0.15
   1  -3  12    1.75    0.16
   1   3  12    2.02    0.19
  -1  -3  12    2.06    0.18
  -1  -3  12    1.87    0.17
   1  -3  13    1.86    0.18
  -1   3  13    1.65    0.17
  -1  -3  13    1.58    0.17
  -1  -3  13    1.70    0.20
   1   3  13    1.59    0.17
  -1   3  14    2.60    0.24
   1  -3  14    2.94    0.26
   1   3  14    2.54    0.21
  -1  -3  14    2.21    0.20
   1  -3  15    2.14    0.22
  -1   3  15    2.54    0.23
   1   3  15    2.04    0.21
  -1  -3  15    2.07    0.22
  -1   3  16    0.27    0.17
   1  -3  16    0.37    0.18
  -1  -3  16    0.31    0.18
   1   3  16    0.45    0.18
   1   3  17    3.06    0.32
  -2   3   0  124.72    2.27
  -2  -3   0  123.12    2.25
   2  -3   0  126.38    2.25
   2   3  -1  524.46    9.84
  -2   3   1  552.47    9.75
  -2  -3  -1  561.15    9.86
  -2   3  -1  561.04   10.18
   2   3   1  576.57   10.16
  -2  -3   1  564.15   10.16
   2  -3  -1  553.67   10.07
   2   3  -2   42.27    0.78
   2  -3   2   45.45    0.78
  -2  -3  -2   44.19    0.78
  -2   3   2   44.61    0.77
  -2  -3  -2   39.76    0.77
   2   3  -2   37.61    0.78
   2   3  -2   37.63    0.79
  -2   3   2   45.13    0.78
  -2  -3   2   43.05    0.80
  -2  -3   2   43.18    0.79
  -2   3  -2   43.78    0.79
  -2   3  -2   44.68    0.80
  -2   3  -2   43.47    0.81
  -2  -3   2   40.59    0.80
   2  -3  -2   43.94    0.79
  -2   3  -2   43.27    0.79
  -2   3   3  226.62    4.07
  -2   3   3  223.73    4.05
   2  -3   3  226.79    4.06
  -2  -3  -3  223.20    4.12
  -2   3   3  231.17    4.05
   2  -3   3  231.77    4.04
   2   3  -3  226.51    4.06
  -2  -3  -3  229.62    4.05
   2   3  -3  217.72    4.03
  -2   3   3  229.50    4.04
  -2   3   3  223.13    4.09
  -2  -3   3  228.44    4.00
  -2   3  -3  223.86    4.06
  -2  -3   3  223.03    4.02
  -2  -3   3  217.46    4.10
  -2   3  -3  222.88    4.04
  -2  -3   3  224.72    4.02
[truncated: 3,735,058 more chars]
